# Supplementary material for: Existing function in primary visual cortex is not perturbed by new skill acquisition of a non-matched sensory task
Source: Nat Commun. 2022 Jun 25;13:3638. doi: 10.1038/s41467-022-31440-y (PMC9233699; doi:10.1038/s41467-022-31440-y)
Supplement: Supplementary file 11 — Source Data [file 41467_2022_31440_MOESM11_ESM.zip]

Archive with 3 entries (3 files):
- DataSourceREADME.txt
- SourceData_Main.xlsx
- SourceData_Supplement.xlsx
