# Supplementary material for: Existing function in primary visual cortex is not perturbed by new skill acquisition of a non-matched sensory task
Source: Nat Commun. 2022 Jun 25;13:3638. doi: 10.1038/s41467-022-31440-y (PMC9233699; doi:10.1038/s41467-022-31440-y)
Supplement: Supplementary file 11 — Source Data [file 41467_2022_31440_MOESM11_ESM.zip › DataSourceREADME.txt]

Source Data
Source Data
The relevant raw data from each figure is represented by a single sheet in an Excel document.  One document represents the main figures, and one documents represents the supplementary figures.
