# Supplementary material for: Existing function in primary visual cortex is not perturbed by new skill acquisition of a non-matched sensory task
Source: Nat Commun. 2022 Jun 25;13:3638. doi: 10.1038/s41467-022-31440-y (PMC9233699; doi:10.1038/s41467-022-31440-y)
Supplement: Supplementary file 11 — Source Data [file 41467_2022_31440_MOESM11_ESM.zip › SourceData_Main.xlsx]

## Sheet: 1d
x	y		x	y		x	y		x	y
1	0.37963		1	0.392		1	0.19		1	0.471795
2	0.429752		2	0.476		2	0.157385		2	0.456853
3	0.31401		3	0.446215		3	0.196		3	0.408072
4	0.395918		4	0.622951		4	0.376		4	0.577778
5	0.445455		5	0.531818		5	0.27		5	0.405797
6	0.589641		6	0.706667		6	0.291096		6	0.580952
7	0.43083		7	0.525		7	0.303333		7	0.546875
8	0.502222		8	0.56		8	0.686667		8	0.66
9	0.56		9	0.692308		9	0.746154		9	0.619048
10	0.933333		11	0.66		10	0.6125		10	0.733333
11	0.85		12	0.324		12	0.792308		11	0.690323
12	0.845161		13	0.62		13	0.505
			15	0.693333		14	0.858333
						15	0.173585
						16	0.766667
						17	0.7125

## Sheet: 1e
mouse1					mouse 2					mouse 3					mouse 4
95th	actual R^2	edges	data		95th	actual R^2	edges	data		95th	actual R^2	edges	data		95th	actual R^2	edges	data
0.4672	0.5593	0	0.261317		0.717033	0.7631	0	0.0850931		0.515868	0.5756	0	0.256739		0.549837	0.6562	0	0.269618
		0.033	0.179987				0.045	0.180961				0.047	0.489355				0.039	0.0855821
		0.066	0.0487585				0.09	0.244859				0.094	0.119444				0.078	9.52835e-06
		0.099	0.584325				0.135	0.31138				0.141	0.42536				0.117	0.00837077
		0.132	0.00406831				0.18	0.402666				0.188	0.146923				0.156	4.20032e-06
		0.165	0.439308				0.225	0.487489				0.235	0.0102497				0.195	0.508769
		0.198	0.0495913				0.27	0.00547424				0.282	0.0856515				0.234	0.00474305
		0.231	0.0401637				0.315	0.692062				0.329	0.170221				0.273	0.368743
		0.264	0.0110234				0.36	0.0108218				0.376	0.388252				0.312	4.36503e-05
		0.297	0.0371365				0.405	0.0226567				0.423	0.00488548				0.351	0.370057
		0.33	0.0149884				0.45	0.666103				0.47	0.118366				0.39	0.00351426
		0.363	0.0505854				0.495	0.344671				0.517	0.0065612				0.429	0.00478246
		0.396	0.215358				0.54	0.644386				0.564	0.472667				0.468	0.0752588
		0.429	1.37159e-06				0.585	0.0101033				0.611	0.357403				0.507	0.66739
		0.462	0.304852				0.63	0.224935				0.658	0.694032				0.546	0.658467
		0.495	0.141835				0.675	0.203054				0.705	0.149799				0.585	0.0212829
		0.528	0.0318624				0.72	0.0934129				0.752	0.0443555				0.624	0.0662137
		0.561	0.304367				0.765	0.33623				0.799	0.0254515				0.663	0.00272793
		0.594	0.231713				0.81	0.055584				0.846	0.20181				0.702	0.0168475
		0.627	0.117152				0.855	0.424165				0.893	0.291991				0.741	0.159093
		0.66	0.126747				0.9	0.337131				0.94	0.131159				0.78	0.41982
			0.46754					0.0553484					0.0465594					0.0688823
			0.00200116					0.00728376					0.00232154					0.216484
			0.0739132					0.0247071					0.0587236					0.224608
			0.527059					0.227696					0.0550622					0.00065286
			0.0605983					0.146103					0.267654					0.00266966
			0.00357588					0.241032					0.178433					0.0361465
			0.0243855					0.714834					0.0167665					0.0665394
			0.0146019					0.0916388					0.401454					0.439812
			0.0070599					0.00160352					0.0198451					0.34484
			0.379802					0.0381501					0.485842					0.0253459
			0.352795					0.0211143					0.0686599					0.208973
			0.426762					0.0102532					0.117406					0.622838
			0.417539					0.256753					0.0191014					0.0830741
			0.0163731					0.00707161					0.0616312					0.467289
			2.15796e-06					0.559538					0.0107858					0.116242
			0.456878					0.0798729					0.0220358					0.040253
			0.415145					0.014542					0.000395674					0.437217
			0.287909					0.0133507					0.190171					0.111242
			0.0778276					0.425182					0.0420178					0.167259
			0.0353471					0.297887					0.189946					0.0383139
			0.346252					0.48612					0.0327331					0.00246097
			0.00313638					0.0952034					0.28302					0.000579801
			0.177149					0.0604748					0.0547105					0.470149
			0.0110154					0.0436394					0.325584					0.451623
			0.0160709					0.122132					0.00121181					0.123088
			8.26438e-05					0.590447					0.295738					0.441974
			0.0149092					0.0111121					0.00500068					0.011112
			0.0521442					0.000187926					0.267789					0.42554
			0.0906224					0.270751					0.254993					0.0249574
			0.149093					0.168884					0.0751649					0.00817552
			8.2876e-05					1.25995e-07					0.00687986					0.0773934
			0.0151228					0.117483					0.232321					0.363959
			0.369049					0.0185047					0.0254527					0.0164942
			0.0420953					0.212124					0.0459336					0.0542273
			0.121812					0.00567813					0.0137448					0.002088
			0.0159388					0.0954745					0.00424916					0.00335329
			0.0762243					0.227723					0.00431701					0.00880519
			0.0326393					0.348985					0.00454927					0.038233
			0.0349944					0.112873					0.257841					0.00358996
			0.00330454					0.146124					0.0991823					0.334939
			0.0687279					0.112883					0.191973					0.00515917
			0.15586					0.130528					0.257888					0.443838
			0.344543					0.0175667					0.0611895					0.0474939
			0.0373149					0.0592078					0.217517					0.00251858
			0.0476263					0.0199029					0.44661					0.494859
			0.0215805					0.15311					0.0548556					0.0500063
			0.284755					0.217217					0.220958					0.246391
			0.00654137					0.326815					0.0503254					0.0504889
			0.0153043					0.113798					0.362973					0.00715733
			0.0626282					0.00900507					0.00746656					0.000193962
			0.0195152					0.196463					0.0104266					0.762815
			0.0240758					0.0940257					0.492131					0.355748
			0.560811					0.109672					0.2388					0.306985
			0.350958					0.254313					0.000478501					0.186682
			0.00349986					0.293346					0.000518768					0.000671508
			0.0321381					0.00909481					0.298805					0.421654
			0.418681					0.0144725					0.236021					0.0584786
			0.14747					0.285351					0.00838462					0.0911209
			0.180504					0.0113014					1.23181e-06					0.46869
			0.00130555					0.326892					0.0164884					0.104021
			0.159941					0.0741033					0.413136					0.0715805
			0.114107					9.40159e-05					0.283429					0.0142516
			0.237092					0.347669					0.103132					0.185652
			0.379724					0.234223					0.21042					0.449346
			0.0442007					0.656833					0.0951265					0.114824
			0.01218					0.680483					0.421103					0.282101
			0.341713					0.00238657					0.293366					0.147094
			0.00321378					0.768544					0.0738015					0.105413
			0.26014					0.162364					0.00205724					0.19213
			0.0405087					0.784783					0.199726					0.657778
			0.530505					0.533923					0.0219029					0.0185978
			0.0622239					0.000371891					0.00796481					0.00132219
			0.225766					0.780518					0.307966					0.00958058
			0.283464					0.087176					0.0449284					0.0576278
			0.435506					0.278083					0.0559118					0.26782
			0.0520976					0.22572					0.0194317					0.0137647
			0.489151					3.37125e-05					0.565652					0.103246
			0.0481671					0.0179235					0.00388751					0.238132
			0.144572					0.0497541					0.0812848					0.218308
			0.0037048					0.699273					0.15977					0.168858
			0.00360417					0.256417					0.0144899					0.0554091
			0.000714462					0.0254509					0.0432307					0.0159529
			0.0472262					0.000745738					0.0902146					0.0275967
			0.336408					0.0181898					0.232153					0.0164103
			0.224016					0.243953					0.229869					0.00675535
			0.336862					0.054383					0.20602					0.46415
			0.104444					0.0536833					0.00628387					0.0384213
			0.0338237					0.567194					0.00528303					0.360304
			0.0270468					0.00932745					0.0188558					0.0196868
			0.130768					0.00251092					0.203637					0.00221247
			0.0259275					0.00178593					0.0214249					0.0395769
			0.0422343					0.172173					0.51091					0.517006
			0.0236935					0.0310128					0.0602193					0.147576
			0.0152214					0.0922776					0.0722664					0.28681
			0.35156					0.0286683					0.126067					0.337881
			0.42285					0.289056					0.000431144					0.0696477
			0.236309					0.376239					0.0469632					0.106668
			0.0577309					0.74574					0.193862					0.0242493
			0.00486074					0.00285357					0.122478					0.616375
			0.258628					0.073475					0.051783					0.40576
			0.0280763					0.0114384					0.00356301					0.296355
			0.0304678					0.0290153					0.0813933					0.0628509
			0.294757					0.00684324					0.549575					0.121072
			0.0679041					0.129191					0.0123078					0.144237
			0.00523871					0.0943032					0.158961					0.0959447
			0.0242092					0.149823					0.000435157					0.0187344
			0.247175					0.0161575					0.00296852					0.00193878
			0.301259					0.0362976					0.0345821					0.20907
			0.099523					0.616299					0.667622					0.00605163
			0.405343					0.064076					0.0138339					0.00113222
			0.222391					0.142761					0.000376343					0.0958028
			0.233601					0.611636					0.0800138					0.373123
			0.102559					0.828666					0.22405					0.108284
			0.0728266					0.0579168					0.04644					0.675949
			0.0111803					0.417135					0.0378087					0.442403
			0.184855					0.312939					0.0821335					0.282856
			0.101853					0.454029					0.316563					0.0223005
			0.0680006					0.717033					0.00455334					0.101394
			0.5113					0.594297					0.0174165					0.496987
			0.649016					0.135011					0.581359					0.0887341
			0.204523					0.00162717					0.0413381					0.159473
			0.0441588					0.275997					0.219431					0.409526
			0.302895					0.237796					0.486753					0.172065
			0.485129					0.536919					0.0409858					0.333878
			0.34727					0.103604					0.0632694					0.228981
			0.583424					0.00126096					0.2495					0.0125228
			0.231424					0.0128529					0.114765					0.40623
			0.0159201					0.0146406					0.0875836					0.0576298
			0.113561					0.00108036					0.00231315					0.165441
			0.00968773					0.131689					0.595265					0.335694
			0.0261661					0.0030025					0.00813822					0.0350148
			0.066825					0.0384439					0.195487					0.763666
			0.498777					0.126994					0.332633					0.0791179
			0.298087					0.103353					0.157504					0.130891
			0.355282					0.0616434					0.248379					0.017795
			0.00917229					0.000989752					0.0767249					0.0505267
			0.182645					0.201217					0.748963					0.00915944
			0.2775					0.334558					0.28069					0.20217
			0.148535					0.150881					0.502314					0.0427942
			0.172358					0.833735					0.161948					0.423407
			0.350164					3.87622e-05					0.249423					4.85908e-06
			0.163699					0.19774					0.134429					0.237936
			0.00257918					0.0142529					0.0324023					0.15935
			0.170393					0.585136					0.120364					0.319198
			0.046305					0.704193					0.0620318					0.19204
			0.353589					0.306242					0.475962					0.000152581
			0.0611037					0.00230053					0.0103781					0.000338
			0.568705					0.231462					0.359315					0.0193904
			0.28593					0.0104379					0.0550479					0.528946
			0.573885					0.84712					0.802614					0.315339
			0.391511					0.619732					0.0303183					0.190733
			0.218757					0.569881					0.273582					0.268117
			0.216824					0.00291425					0.251158					0.00960348
			0.273977					0.0450969					0.381894					0.00135938
			0.00187493					0.209309					0.00655483					0.00620612
			4.35533e-06					0.734386					0.185654					0.00180297
			0.133155					0.00388762					0.00372358					0.067901
			0.00475206					0.472345					0.0130172					0.0377328
			0.206953					0.0474916					0.00269254					0.244564
			0.500407					0.0437114					0.444921					0.0662476
			0.403459					0.582516					0.026297					0.00575657
			0.162065					0.0366595					0.262019					0.474631
			0.0309895					0.575256					0.0468346					0.676888
			0.197865					0.384651					0.0288895					0.175892
			0.233822					0.200364					0.127617					0.587417
			0.0649826					0.393521					0.369948					0.240557
			0.120988					0.746327					0.00922736					0.0110424
			0.0106257					0.695699					0.0954421					0.00259668
			0.0910981					0.359673					0.0269001					0.395766
			0.0263072					0.523206					0.216936					0.326677
			0.0036046					0.395575					0.101048					0.16377
			0.00175107					0.0335722					0.0738348					0.299268
			0.0335069					0.151139					0.0519381					0.152301
			0.249132					0.0472323					0.28878					0.503662
			0.150097					0.0164024					0.0235249					2.15022e-05
			0.149544					0.0714269					0.00640399					0.124024
			0.311506					0.0198315					0.0140791					0.00374504
			0.140082					0.325944					0.239105					0.218002
			0.0716445					0.133936					0.00811643					0.0209798
			2.42563e-06					0.0163865					0.0188949					0.500374
			0.00343348					0.636647					0.154527					0.105387
			0.201646					0.656415					0.0467997					0.411406
			0.396583					0.618267					0.0031601					0.697738
			0.403891					0.738791					0.609133					0.492503
			0.0999788					0.00800564					0.256896					0.0392391
			0.138623					0.0434228					0.477069					4.15457e-12
			0.14522					0.398117					0.022342					0.0844889
			0.316383					0.162259					0.449202					0.335727
			0.503149					0.58505					0.0138414					0.29808
			0.0781079					0.147241					0.0223316					0.137513
			0.0732846					0.502552					0.000906946					0.0145603
			0.262285					0.326999					0.105788					0.182217
			0.151061					0.000208018					0.322776					0.139755
			0.0906432					0.207787					0.0551771					0.0329674
			0.0403381					0.0252163					0.0496761					0.254823
			0.0682855					0.509175					0.0277462					0.642599
			0.250971					0.0076548					0.0179165					0.0936624
			0.166424					0.858253					0.0363359					0.181095
			0.254272					0.836877					0.0575544					0.273942
			0.0406351					0.121706					0.090649					0.733841
			0.0897196					0.00174903					0.000235305					0.0453422
			0.00179979					0.171333					0.484873					0.239884
			0.152602					3.13006e-05					0.255589					0.00695226
			0.129035					0.189655					0.077824					0.00819102
			0.399688					0.519078					0.270633					0.00851248
			0.0239167					0.0805653					0.0623542					0.102911
			0.369619					0.775465					0.0813267					0.169771
			0.287225					0.000297844					0.00915232					0.0266251
			0.245585					0.0249021					0.041948					0.0400455
			0.467739					0.0111502					0.132124					0.303446
			0.507493					0.230567					0.0196194					0.228806
			0.00230028					0.0276399					0.00382018					0.228343
			0.000808837					0.402597					0.020154					0.214357
			0.278826					0.00100609					0.0544683					0.000799486
			0.00242126					0.035443					0.853303					0.00207082
			0.0948293					0.413327					0.325539					0.178426
			0.0252715					0.0621276					0.469776					0.108896
			0.207105					0.142997					0.129776					0.131461
			0.41308					0.316202					0.482612					0.466556
			0.003975					0.00658976					0.00903693					0.186288
			0.032242					0.000858031					0.271183					0.166459
			0.0274758					0.0401407					0.386958					0.00613963
			0.0270185					0.0224382					0.0296151					0.0239986
			0.000953129					0.660034					0.0141944					0.404868
			0.0546423					0.0118452					0.0118658					0.0320255
			0.26304					0.0309741					0.176048					0.32399
			0.131552					0.31515					0.146713					0.590538
			0.43184					0.0364444					0.338053					0.636009
			0.0201851					0.693071					0.501536					0.101509
			0.000335114					0.700007					0.211661					0.309025
			0.142916					0.00196727					0.204787					0.434926
			0.00407255					0.17672					0.282783					0.000332132
			0.152269					0.544411					0.247485					0.394382
			0.0129024					0.739576					0.137393					0.276824
			0.172702					0.580441					0.0709464					0.5022
			0.216857					0.508571					0.0177308					0.283159
			0.61082					0.182313					0.567624					0.0334624
			0.0060474					0.000663988					0.0182407					0.289825
			0.572543					0.00450629					0.326492					0.534561
			0.344297					0.037901					0.0349961					0.201325
			0.000232731					0.250188					0.275974					0.224487
			0.0383401					0.186863					0.138176					0.0299761
			0.0609412					0.502337					0.330088					0.334996
			0.146453					0.0575128					3.38133e-05					0.00802979
			0.443996					0.000794837					0.0021954					0.237331
			0.0980952					0.0825787					0.0652045					0.642605
			0.509387					0.0629617					0.331819					0.456061
			0.415874					0.00302056					0.00652635					0.472807
			0.109289					0.112042					0.661294					0.00515251
			0.206896					0.0178796					0.376092					0.0789848
			0.00939204					0.308183					0.494383					0.397773
			0.225447					0.218584					0.529756					0.0716413
			0.0616437					0.136125					0.0217799					0.00222489
			0.144181					0.386469					0.0104771					0.451076
			0.00293745					0.12114					0.201931					0.195391
			0.021379					0.176905					0.303954					0.00578985
			0.345186					0.647945					0.504177					0.103744
			0.236227					0.562663					0.170906					0.245229
			0.102541					0.0320015					0.022523					0.0119357
			0.00149129					0.34116					0.106139					0.16838
			0.0127966					0.0350828					0.0192419					0.42374
			0.0641684					0.149929					0.0537368					0.270143
			0.183295					0.232435					0.074688					0.0195647
			0.011411					0.866816					0.0249892					0.0526006
			0.0560066					0.0755857					0.0206589					0.570808
			0.107951					0.0860257					0.0200327					0.0201216
			0.00121704					0.0590199					0.226312					0.00116096
			0.015292					0.000277266					0.176371					0.104889
			0.0142766					0.0504996					0.256853					0.0875477
			0.271426					0.308114					0.0391263					0.0271218
			0.142197					0.213523					0.220658					0.288535
			0.357803					0.004606					0.0680692					0.11857
			0.138754					0.0121635					0.401949					0.0245838
			0.0208176					0.176833					0.121142					0.360465
			8.68088e-07					0.299049					0.26554					0.215506
			0.035249					0.0857449					0.355476					0.185346
			0.000360887					0.0184423					0.315614					0.0836489
			0.207893					0.0908889					0.194387					0.174312
			0.023577					0.571356					0.00392845					0.00320044
			0.199307					0.069728					0.064605					0.107138
			0.00268552					0.455906					0.150234					0.00152832
			0.0121357					0.191112					0.0201452					0.0485471
			0.00388512					0.00258061					0.287981					0.547134
			0.134652					0.662675					0.179057					0.191353
			0.424322					0.069884					0.0561575					0.373268
			0.0012459					0.0683941					0.446417					0.311947
			0.121813					0.0139359					0.0215382					0.0746419
			0.123099					0.0491602					0.10539					0.00357783
			0.519586					0.229542					0.107648					0.193891
			0.219896					0.607826					0.0158859					0.622377
			0.0330278					0.385056					0.0169477					0.316125
			0.0488618					0.133283					0.0440176					0.03648
			0.288665					0.00726606					0.00588392					0.0550255
			0.0285116					0.666876					0.543835					0.417845
			0.111014					0.778734					0.839188					0.301468
			0.263752					0.185592					0.00956829					0.13438
			0.0345137					0.30718					0.0670082					0.150568
			0.327004					0.0388736					0.338073					0.70974
			0.340004					0.0608003					6.5122e-05					0.323653
			0.000657186					0.00170819					0.339313					0.212885
			0.183878					0.0177746					0.0219901					0.0301818
			0.148961					0.584021					0.065733					0.123008
			0.236393					0.00151785					0.112463					0.224436
			0.175003					0.247916					0.162873					0.642229
			3.45598e-05					0.0742892					0.111871					0.00783413
			0.327583					0.123241					0.00269836					0.373322
			0.110013					0.0790299					0.283499					0.227591
			0.0283351					0.176445					0.0014883					0.121456
			0.00224526					0.00269647					0.26426					0.375135
			0.131328					0.094677					0.0271317					0.0359689
			0.00607481					0.127528					0.00786761					0.056556
			0.100629					0.718475					0.000371194					0.514943
			0.0989306					0.00777365					6.66648e-05					0.536152
			0.00212698					0.288896					0.217634					0.173423
			0.028772					0.298958					0.0126498					0.0164401
			0.245592					0.00787926					0.274052					0.21392
			0.316251					0.48206					0.0585726					0.146462
			0.0205709					0.0520666					0.0694665					0.00209745
			0.0833277					0.000926551					0.037056					0.0854904
			0.12499					0.00626931					0.0548597					0.0693873
			0.130527					0.206446					0.385578					0.152883
			0.318424					0.0453746					0.000509187					0.13201
			0.262453					0.00266052					0.0228152					0.0406444
			0.247354					0.0972047					0.601173					0.211956
			0.159107					0.553223					0.275398					0.11075
			0.402					0.178013					0.110458					0.0410835
			0.0607479					0.0188535					0.0969747					0.524649
			0.199846					0.290105					0.154003					0.0657667
			0.333334					0.814209					0.00594441					0.290841
			0.193484					0.0257006					0.035431					0.00697001
			0.325265					0.679568					0.284502					0.228138
			0.260638					0.0200243					0.14778					0.134376
			0.0630713					0.576961					0.0123033					0.0355694
			0.164749					0.650748					0.017379					0.147266
			0.447752					0.00732498					0.172403					0.00196604
			0.0170144					0.0808921					0.00527504					0.161929
			0.246021					0.146911					0.0373003					0.279764
			0.0339441					0.852181					0.00849067					0.012875
			0.153495					0.271893					0.183209					0.150968
			0.259999					0.044905					0.087511					0.195753
			0.0151431					0.327198					0.0122938					0.388391
			0.0721238					0.400513					0.326807					0.693666
			0.256044					0.458073					0.0352097					0.00541974
			0.287972					0.0270838					0.494689					0.018442
			0.389573					0.292933					0.0474739					0.000273254
			0.0259391					0.104093					0.25583					0.180278
			0.00178668					0.103998					0.00118864					0.255022
			0.121315					0.0470091					0.0225939					0.137312
			0.0938198					0.168796					0.16934					0.0467022
			0.232886					0.146753					0.36796					0.457856
			0.0022124					0.121591					0.23987					0.000643092
			0.0158965					0.00250758					0.0216069					0.0858964
			0.345975					0.000169537					0.0170151					0.147543
			0.485873					0.0932909					0.000189665					0.361153
			0.0417049					0.0357723					0.21964					0.345535
			0.155499					0.0738816					0.00209364					0.201967
			0.24509					0.0577092					0.0102879					0.373116
			0.385223					0.123206					0.0070219					0.00053485
			0.000130392					0.0540704					0.0237504					0.194357
			0.382335					0.640787					0.391355					1.34593e-05
			0.23104					0.000673639					0.0341641					0.0697936
			0.299886					0.00021223					0.638895					0.298283
			0.0646639					0.00264589					0.136071					0.0073147
			0.23976					0.731681					0.271767					0.159332
			0.22041					0.0209034					0.0263847					0.0177227
			6.61302e-05					0.00117821					0.523098					0.17627
			0.0899318					0.89071					0.087481					0.016313
			0.18404					0.0547093					0.392929					0.0352336
			0.125648					0.0650103					0.148863					0.161897
			0.216584					0.000353368					0.00758435					1.67759e-05
			0.00559636					0.237032					0.000102303					0.372483
			0.119622					0.023629					0.00351894					0.420481
			0.246173					0.557585					0.00405408					0.412476
			0.012371					0.0052127					0.252403					0.00233345
			0.0546446					0.401436					0.00809897					0.156613
			0.000229111					0.00990664					0.284424					0.406756
			0.200414					9.91869e-05					0.143911					0.0620314
			0.470967					0.0627796					0.109799					0.713225
			0.202373					0.143054					0.19777					0.284577
			0.160214					0.719323					0.058343					0.105654
			0.0126005					0.0600064					0.166879					0.408925
			0.000549074					0.000230474					0.0138616					0.622663
			0.440942					0.00170912					0.684677					0.439952
			0.0118243					0.00023457					0.00232512					0.0507769
			0.540175					0.0973309					0.0579615					0.145754
			0.197103					0.000299181					0.0408451					0.0448147
			0.0248197					0.411608					0.00754975					0.180976
			0.423254					0.505309					0.404514					1.24713e-06
			0.0622151					0.543349					0.00641999					0.189001
			0.0375814					0.248952					0.00703864					0.0301221
			0.0616069					0.10419					0.535444					0.364086
			0.474878					0.310813					0.0493584					0.41175
			0.0106379					0.302137					0.276699					0.00853972
			0.000908903					0.115978					0.0613371					0.00759178
			0.200103					0.0446096					0.462159					0.308127
			0.265322					0.422076					0.363035					0.325282
			0.0209335					0.0531011					0.0958374					0.0160057
			0.0516175					0.0650011					0.0236262					0.145459
			0.000385473					0.0148216					0.228515					0.0693989
			0.13857					0.316748					0.00710658					0.0734249
			0.00814257					0.11842					0.163426					0.326558
			0.281423					0.00485931					0.0213049					0.456783
			0.390901					0.483829					0.32058					0.466041
			0.330938					0.0870939					0.0105483					0.0167064
			0.000449414					0.0292287					0.488318					0.0371981
			0.0270401					0.334292					0.855971					0.198879
			0.374264					0.261638					0.222058					0.494994
			0.00311126					0.457784					0.165013					0.0362025
			0.360102					0.155679					0.0521825					0.327413
			0.0079012					0.12864					0.00458408					0.0435397
			0.278726					0.266577					0.286995					0.0770421
			0.265716					0.717366					0.000216514					0.229619
			0.0808154					0.249735					0.237122					0.0560728
			0.0659586					0.0154229					0.107517					0.219041
			0.151626					0.17673					0.342967					0.436061
			0.353915					0.028347					0.000314524					0.00352491
			0.0437459					0.0389067					0.123717					0.225316
			0.128563					0.193466					0.252487					0.419287
			0.0917885					0.0383875					0.0772375					0.701495
			0.431902					0.123996					0.119148					0.0804466
			0.258382					0.0482812					0.0383171					0.126911
			0.0975783					0.767097					0.00130763					0.0142001
			0.225786					0.663249					0.0588015					0.0760907
			0.00934859					0.199389					0.0752458					0.118287
			0.187988					0.0912822					0.306943					0.0014772
			0.233022					0.507517					0.230237					0.00146259
			0.0565212					0.378878					0.44834					0.037216
			0.293952					0.097068					0.489227					0.00153425
			0.104624					0.57221					0.19716					0.310948
			0.0106262					0.000216281					0.216554					0.203508
			0.410593					0.132603					0.303712					0.0762555
			0.02935					0.373					0.143851					0.000528984
			0.0487694					0.0258789					0.0223567					0.00894181
			0.00194862					0.6877					0.0144779					0.047697
			0.343846					0.0051037					0.142048					0.066576
			0.253315					0.371594					0.230817					0.0138617
			0.126647					0.430758					0.0370264					0.0948461
			0.131774					0.40514					0.47418					0.161179
			0.0766978					0.659365					0.279683					0.0868674
			0.0027332					0.520617					0.105413					0.317252
			0.0103003					0.51314					0.164281					0.00690081
			0.153583					0.240553					0.136368					0.187598
			0.0194722					0.0737412					0.11656					0.317759
			0.303369					0.000730943					0.0495152					0.1748
			0.0049897					0.25575					0.389548					0.150719
			0.00457857					0.157453					0.0170578					0.0947303
			0.196967					0.543					0.0271675					0.00533063
			0.0147362					0.234691					0.00601683					0.621093
			0.422317					0.216646					0.0266482					0.37495
			0.000752774					0.089035					0.459849					0.578485
			0.217156					0.090087					0.013039					0.25668
			0.0210121					0.0497142					0.126065					0.0285931
			0.118832					0.00417163					0.0545084					0.0465905
			0.194372					0.00276331					0.0298807					0.192347
			0.0163528					0.0704789					0.0358771					0.0141989
			0.0248394					0.0393465					0.0431947					0.532334
			0.0814544					3.38624e-05					0.240316					0.213411
			0.534118					0.416297					0.50758					9.80662e-05
			0.0326092					0.119246					0.663491					0.00168466
			0.299171					0.364117					0.125987					0.015488
			0.00291368					0.0895755					0.383643					0.194196
			0.0410015					0.0411792					0.000973844					0.374799
			0.0301176					0.390647					0.135102					0.125728
			0.110241					0.104263					0.00786522					0.183752
			0.163441					0.0965978					0.0711108					0.0575726
			0.377606					0.523362					0.0530356					0.000234828
			0.261761					0.678826					0.155018					0.415077
			0.148665					0.00118792					0.0455992					0.415476
			0.277859					0.613069					0.0302949					0.0678558
			0.325468					0.113492					0.532115					0.00913628
			0.0727019					0.384089					0.10343					0.098076
			0.0965449					0.547934					0.0508837					0.441771
			0.137009					0.00693597					0.323493					0.0837398
			0.054695					0.0201834					0.2423					0.0387986
			0.165847					0.422734					0.414851					0.25464
			0.000102265					0.0812275					0.279862					0.498817
			0.0710289					0.64578					0.00813363					0.000186723
			0.0559841					0.00355546					0.0849432					0.273927
			0.00204013					0.720713					0.31588					0.00651063
			0.000216321					0.173883					0.0683303					0.71009
			0.0184479					0.701996					0.0705283					0.000294642
			0.000894853					0.0253114					0.00597986					0.00457043
			0.0489101					0.0480666					0.580004					0.0354239
			0.267257					0.00846839					0.000660286					0.15559
			0.0108123					0.169926					0.257592					0.381704
			0.253636					0.336012					0.0106252					0.395986
			0.044994					0.00989027					0.0135132					0.623836
			0.0679715					0.0223881					0.457471					0.539354
			0.0540805					0.00261723					0.00255801					0.104767
			0.136245					0.705582					0.114782					0.401835
			0.027418					0.320975					0.0346079					0.473975
			0.386938					0.0108898					0.185999					0.012423
			0.372638					0.0079991					0.0145212					0.101244
			0.145539					0.0966767					0.28633					0.267732
			0.279666					0.70198					0.000871855					0.134324
			0.585286					0.00107909					0.0606838					0.050811
			0.295431					0.650175					0.119253					0.112898
			0.376927					0.100877					0.097289					0.443159
			0.205455					0.200378					0.00388721					0.242388
			0.518465					0.15053					4.52384e-06					0.00239645
			0.419418					0.0109593					0.130513					5.0354e-05
			0.000236462					0.00384265					0.000984272					0.51233
			0.0352237					0.0377					0.0035926					0.524096
			0.159386					0.00987758					0.0085667					0.292322
			0.00853692					0.146798					0.00436246					0.538701
			0.11692					0.10219					0.225531					0.110552
			0.227214					0.552243					0.00222593					0.00407051
			0.0122683					0.219507					0.226488					0.0861238
			0.423703					0.758387					0.0809804					0.00428185
			0.0784563					0.210188					0.146383					0.307075
			0.0175269					0.183542					0.416206					0.0437283
			0.00157212					0.0575209					0.331917					0.477355
			0.0517691					0.707166					0.241055					0.0707228
			0.531392					0.0702864					1.26823e-05					0.00626495
			0.177594					0.687872					0.72084					0.0794784
			0.294984					0.107667					0.248848					0.122577
			0.197316					0.0714503					0.0100766					0.130253
			0.00675251					0.170221					0.045618					0.564294
			0.283886					0.020078					0.00691202					0.223264
			0.13323					0.265801					0.0133263					0.524058
			0.100118					0.56516					0.0534897					0.139509
			0.140274					0.0572284					0.001016					0.154394
			0.0474695					0.0748454					0.119549					0.00686471
			0.0232871					0.00478358					0.592932					0.226249
			0.228086					0.0129177					0.0418753					0.288141
			0.183114					0.487251					0.610643					0.00437723
			0.317113					0.55757					0.0129419					0.579423
			0.194578					0.321581					0.426652					0.173916
			0.00595384					0.201056					0.219069					0.123613
			0.417086					0.0997259					5.1124e-05					0.105891
			0.101186					0.000623479					0.213097					0.00319007
			0.0967246					0.0804163					0.449958					0.326607
			0.430681					0.32517					0.0299994					0.0689246
			0.299421					0.196958					0.248246					0.0532983
			0.26545					0.0155853					0.0283869					0.0159608
			0.385494					0.528756					0.512511					0.205803
			0.0436985					0.0265028					0.708388					0.0101194
			0.00739009					0.00221503					0.0136469					0.012121
			0.330192					0.0709737					0.0509757					0.00539777
			0.0319983					0.112322					0.0329803					0.130573
			0.0376336					0.459297					0.119867					0.231045
			0.01675					0.307018					0.229466					0.00245694
			0.413722					0.468629					0.0130508					0.0565741
			0.037496					0.786523					0.0398723					0.341592
			0.106641					0.220552					0.24581					0.0370874
			0.00952507					0.0036805					0.00318651					0.000602917
			0.0586573					0.167538					0.0456428					0.0514525
			0.00194776					0.161996					0.144251					0.069428
			0.388077					0.00509642					0.252079					0.2542
			0.000117905					0.0463963					0.38235					0.0113349
			0.293791					0.230947					0.000111383					0.205566
			0.0276794					0.0254358					0.0762222					4.27047e-05
			0.273411					0.0981981					0.365388					0.0248205
			0.0137355					0.53336					0.00702922					0.229057
			0.457566					0.000829363					0.0212524					0.57024
			0.0256092					0.0278198					0.231881					0.170056
			0.589967					0.358881					0.378761					0.220339
			0.0533557					0.0204848					0.0149661					0.00315069
			0.468936					0.00425798					0.0284732					0.319818
			0.120337					0.43322					0.0278012					0.0567325
			0.0788352					0.0264355					0.0158166					0.000172655
			0.317376					0.0822531					0.106396					0.0307101
			0.249909					0.267018					0.113945					0.513158
			0.041242					0.145787					0.531109					0.00539734
			0.2661					0.00289625					0.0169203					0.130338
			0.00758586					0.0971031					0.0220002					0.43327
			0.0136262					0.4905					0.0541359					0.0793937
			0.165147					0.0368086					0.519174					0.555012
			0.230388					0.0330757					0.00502386					0.212667
			0.460973					0.0123271					0.0352935					0.00291124
			0.259626					0.594542					0.112367					0.175247
			0.0534597					0.175099					0.218052					0.0440592
			0.19694					0.131539					0.0793892					0.375242
			0.0053436					0.282552					0.00260485					0.135214
			0.0108143					0.00024381					0.315831					0.200324
			0.31331					0.0233966					0.304219					0.303467
			0.0539677					0.1424					0.27356					0.480017
			0.509431					0.589676					0.0245987					0.135841
			0.0820707					0.636867					0.106501					0.457726
			0.297387					0.139571					0.379847					0.34692
			0.290575					0.786755					0.210091					0.343141
			0.10257					0.177988					0.308843					0.353403
			0.00177086					0.0597847					0.0192076					0.0200526
			0.335932					0.0225862					0.0033666					0.00444322
			0.452042					0.0205037					0.233935					0.015516
			0.598573					0.0536023					0.0276061					0.00837048
			0.103389					0.0997339					0.00820448					0.118216
			0.29976					0.0260868					0.00156201					0.32227
			0.326501					0.00806705					0.0015756					0.0861795
			0.289225					0.791926					0.351844					0.357342
			0.171324					0.0345379					0.149689					0.622575
			0.014262					0.397637					0.00659818					0.351822
			0.00450336					0.261878					0.322575					0.034062
			0.199347					0.0326435					0.00439176					0.00583522
			0.0126325					0.0207946					0.36053					0.105459
			0.361195					0.148172					0.0771411					0.00155724
			0.101344					2.14303e-06					0.0339251					0.00616694
			0.0197901					0.744567					0.00699515					0.0211654
			0.320391					0.388504					0.157095					0.327391
			0.0553301					0.086733					0.0260946					0.00469933
			0.203822					0.187301					0.111014					0.37105
			0.0951162					0.0424128					0.00820038					0.608413
			0.141361					0.527096					0.279246					0.0491439
			0.430062					0.174039					0.107782					0.311972
			0.0703865					0.764611					0.0221173					0.00177865
			0.00790927					0.566881					0.000853133					0.308755
			0.173929					0.0169239					0.330097					0.000922265
			0.105485					0.0564728					0.557551					0.2043
			0.248981					0.530775					0.00842224					0.0143027
			0.37337					0.159095					0.136064					0.441254
			0.0736887					0.418025					0.409115					0.197049
			0.514213					0.26162					0.000665631					0.0198426
			0.0429745					0.151233					0.0742368					0.0185085
			0.174094					0.088512					0.0535551					0.242806
			0.0158507					0.169104					0.319773					0.352391
			0.00472404					0.096927					0.330908					0.503953
			0.0416081					0.00409315					0.11233					0.0233529
			0.079947					0.377729					0.0139214					0.0192959
			0.147489					0.361764					0.190819					0.0038496
			0.0653273					0.190334					0.031756					0.491174
			0.0484858					0.0558039					0.133171					0.219074
			9.56464e-05					0.707973					0.0735234					0.549185
			0.0374753					0.377644					0.00794315					0.108321
			0.0103019					0.307002					0.399213					0.378905
			0.0149635					0.0745268					0.036364					0.229794
			0.269885					0.0351577					0.532094					0.068276
			0.0133669					0.0768509					0.0110506					0.374059
			0.0161036					0.363303					0.135337					0.0650161
			0.293138					0.0123703					0.0868441					0.380341
			0.0039541					0.227815					0.537188					0.183774
			0.0288203					0.0900952					0.160025					0.0181606
			0.177818					0.00112626					0.00304159					0.0384189
			0.136345					0.176001					0.00310774					0.000799892
			0.0943131					0.0115781					0.373182					0.210363
			0.448649					0.00925374					1.31858e-05					0.355308
			0.225724					0.00011682					0.321064					0.0600162
			0.0671976					0.00929856					0.379654					0.434895
			0.14232					0.000229665					0.00286448					0.0461585
			0.183339					0.789823					0.395531					0.197062
			0.0151929					0.0233534					0.00290691					0.0914608
			0.0882576					0.255015					0.0798862					0.277479
			0.534629					0.546025					0.338171					0.053391
			0.0181661					0.369331					0.00282547					0.221498
			0.00492492					0.041189					0.0136077					0.0432285
			0.0891816					0.0232494					0.0881508					0.000104308
			0.16449					0.0648423					0.00573137					0.539516
			0.0541124					0.198473					0.000441407					0.000163915
			0.0173437					0.165767					0.000716035					0.589532
			0.221593					0.0117758					0.0012285					0.0382766
			0.103132					0.381902					0.240912					0.0259689
			0.015399					0.0784219					0.0585476					0.465473
			0.0374917					0.444419					0.0775874					4.0111e-05
			0.139153					0.0930514					0.0306356					0.290039
			0.340879					0.0146993					0.127629					0.00982999
			0.0284003					0.595522					0.000155376					0.274619
			0.0777534					0.402437					0.2719					0.172808
			0.124265					0.106906					0.382502					0.544905
			0.169162					0.00745745					0.180976					0.446701
			0.154318					0.136435					0.265618					0.0134277
			0.209439					0.123959					0.277873					0.451065
			0.121232					0.0792817					0.0779302					0.0356217
			0.369312					0.325792					0.535209					0.120168
			0.0183072					0.380346					0.452687					0.369901
			0.595182					0.715697					0.190762					0.0516865
			0.0832303					0.0111332					0.271482					2.12587e-05
			0.0571775					0.270589					0.0139917					0.0110986
			0.0739674					0.284028					0.0169077					0.194666
			0.160746					0.429513					0.00608463					0.0174966
			0.0197968					0.546383					0.431869					0.350462
			0.000963115					0.104172					0.411769					0.000652529
			0.392499					0.0150672					0.47308					0.14191
			0.10971					0.0331279					0.541199					0.00227752
			0.0474058					0.0235303					0.101327					0.483663
			0.0775895					0.639548					0.121211					0.419544
			0.0861801					0.634218					0.359779					0.33276
			0.0694734					0.134488					0.045871					0.0192349
			0.00661834					0.292489					0.0165602					0.00473285
			0.00881786					0.116822					0.230844					0.576702
			0.411344					0.0708773					0.197361					0.000810963
			3.69781e-05					0.720148					0.38433					0.195986
			0.0779284					0.0617567					0.0982959					0.0498682
			1.84991e-05					0.102526					0.138926					0.46934
			0.0009942					0.0316194					0.0668037					0.0906903
			0.113897					0.692441					0.00662308					0.192183
			0.00011206					0.205242					0.119388					0.540976
			0.0140401					0.0917084					0.426549					0.151168
			0.0357957					0.00370666					0.0168751					0.165804
			0.011565					0.592395					0.054915					0.0646729
			0.0782831					0.162313					0.0886846					0.259339
			0.232709					0.164811					0.00031308					0.400679
			0.320012					0.0893946					0.11099					0.615204
			0.520187					0.733966					0.442406					0.432469
			0.11586					0.0046244					0.0301744					0.00334232
			0.000567598					0.0524105					0.00112894					0.308163
			0.268836					9.91242e-07					0.381923					0.213977
			0.438111					0.0532015					0.125999					0.643877
			0.282555					0.00810628					0.38901					0.123666
			0.411435					0.000919954					0.0970799					0.0378216
			0.467248					0.137996					0.00850003					0.00389147
			0.251979					0.5884					0.0929082					0.0165603
			0.135712					0.0438471					0.00607999					0.425176
			0.00591303					0.070593					0.140741					0.00277455
			0.129094					0.0480663					0.0052682					0.0192285
			0.08883					0.0401549					0.842446					0.139347
			0.000526855					0.181603					0.111958					0.565216
			0.28224					0.424048					0.485596					0.0943486
			0.204036					0.557835					0.328514					0.0237999
			0.305296					0.117294					0.100656					0.275695
			0.118733					0.0255813					0.42848					0.0177732
			0.110387					0.00806715					0.142403					0.212264
			0.0425788					0.00752283					0.00196477					0.0376709
			0.000713195					0.144457					0.0337735					0.0249305
			0.134981					0.106895					0.116329					0.196156
			0.142074					0.256666					0.190383					0.158178
			0.199031					0.104702					0.326936					0.466968
			0.0363983					0.152782					1.24674e-05					0.0998025
			0.0667705					0.0367779					0.0211606					0.681849
			0.251729					0.0417294					0.36797					0.0179869
			0.0547239					0.337193					0.0126954					0.334978
			0.171919					0.0138766					0.0754583					0.184181
			0.134264					0.0176126					0.0108454					0.0174246
			0.000162168					0.844843					0.817931					0.482202
			0.191031					0.154842					0.0142241					0.132537
			1.01587e-05					0.0931808					0.332526					0.00882245
			0.405837					0.112267					0.136014					0.18983
			0.00172064					0.0929628					0.204126					0.0307124
			0.00123754					0.494494					0.232726					8.84632e-05
			0.195087					0.24478					0.000387327					0.0163385
			0.397563					0.794249					0.275418					0.409728
			0.021951					0.142303					0.0309494					0.0259377
			0.00502881					0.0684678					0.217173					0.00727159
			0.136372					0.0235772					0.0649554					0.00159852
			0.201103					0.65253					0.0472805					0.219758
			0.487622					0.0409319					0.523608					0.493199
			0.102484					0.0265697					0.356655					0.0112826
			0.621268					0.432605					0.643017					0.230684
			0.000910793					0.742607					0.156373					0.0988972
			0.0426489					0.00231838					0.251066					0.10142
			0.0536955					0.0634492					0.104008					0.263732
			0.000638068					0.729943					0.367718					0.0117014
			0.000534557					0.220937					0.445608					0.166589
			0.26633					0.566125					0.31408					0.3045
			0.00901353					0.448866					0.357213					0.604569
			0.0229203					0.61118					0.025133					0.176375
			0.26865					0.228864					0.165026					0.02093
			0.0916884					0.541914					0.265899					0.01817
			0.334641					0.254582					0.301157					0.657269
			0.293626					0.199713					0.00293746					0.325612
			0.551556					0.153938					0.199842					0.34393
			0.0355513					0.126104					0.0796939					0.191604
			0.413055					0.590645					0.114533					0.213116
			0.00159982					0.00927488					0.0510368					0.359052
			0.0880295					0.00817895					0.0251041					0.0518127
			0.528662					1.04832e-05					0.0578566					0.703082
			0.242024					0.279859					0.0783874					0.152725
			0.184294					0.343556					0.381314					0.185411
			0.100187					0.469934					0.230147					0.0440935
			0.0293919					0.589479					0.206041					0.319401
			0.0340576					0.0483361					0.00550045					0.134039
			0.0541898					0.251685					0.0451854					0.000841344
			0.101281					0.503212					0.320253					0.036014
			0.14147					0.744038					0.300596					0.446889
			0.0288952					0.00205653					0.0951906					0.478684
			0.000729894					0.192733					0.0853385					0.004216
			0.11555					0.152285					0.175502					0.109744
			0.225977					0.270173					0.00740035					0.349141
			0.30383					0.0912101					0.253998					0.280066
			0.0137561					0.0596752					0.000340896					0.570674
			0.225031					0.169795					0.442049					0.677114
			0.287152					0.0519254					0.00253963					0.224022
			0.489691					0.0285801					0.0396656					0.0120477
			0.0012169					0.0463381					0.0033597					0.219594
			0.066965					0.0236791					0.000708676					0.517608
			0.245205					0.333766					0.921902					0.128245
			0.324825					0.450185					0.000565946					0.178304
			0.0296696					0.408969					0.295562					0.106937
			0.403662					0.639008					0.286322					0.226962
			0.177998					0.0299195					0.0882588					0.340579
			0.281539					0.520057					0.00511407					0.231123
			0.0949521					0.000169943					0.0782977					0.0720432
			0.270182					0.0247763					0.19946					0.226136
			0.460543					0.417601					0.0641453					0.50482
			0.0132481					0.73313					0.317634					0.464501
			0.349681					0.821977					0.332813					1.29453e-05
			0.103993					0.0500616					0.316037					0.215868
			0.0444566					0.387724					0.0189018					0.187687
			0.0941731					0.0465589					0.129549					0.0121746
			0.364922					0.000367218					0.322754					0.351135
			0.0311468					0.504829					0.451115					0.316137
			0.358993					0.0517806					0.140714					0.0636682
			0.252568					0.00142601					0.276144					0.365924
			0.190826					0.00823112					0.100245					0.0789835
			0.0887544					0.554301					0.0373161					0.130055
			0.027418					0.489812					0.200593					0.193714
			0.00142448					0.126078					0.11889					0.295867
			0.0922797					0.281442					0.185571					0.388101
			0.015091					0.175512					0.420402					0.291941
			0.172721					0.0429614					0.340661					0.12296
			0.0824573					0.0408134					0.345712					0.540571
			0.0391074					0.00642034					0.189098					0.0519159
			0.107486					0.417563					0.00643123					0.00234577
			0.0032813					0.0170391					0.15236					0.136635
			0.035325					0.0192728					0.203651					0.0327627
			0.252882					0.427256					0.0339187					0.234974
			0.301421					0.0626521					0.294642					0.0115541
			0.248803					0.753158					0.565655					0.214003
			0.218858					0.727136					0.0737943					0.00150754
			0.0261581					0.606664					0.482833					0.367506
			0.147366					0.128344					0.00590063					0.00797785
			0.173017					0.00152293					0.434821					0.0209567
			0.137949					0.801303					0.0253024					0.470365
			0.010208					0.0560783					0.114925					0.0147769
			0.478585					0.344361					0.595082					0.326581
			0.0494266					0.405051					0.0754218					0.2373
			0.396709					0.0767774					0.120266					0.00195259
			0.179208					0.0310688					0.0793257					0.0334111
			0.139589					0.612145					0.322602					0.00445132
			0.0641614					0.0061783					0.0681933					0.364628
			0.0445847					0.0118617					0.00512289					0.381105
			0.0175731					0.00195881					0.272229					0.00133685
			0.0069161					0.281787					0.294755					0.312538
			0.455391					0.0141215					0.0118906					0.586176
			0.196596					0.00252709					0.591048					0.265661
			0.125173					0.00354631					0.110095					0.140287
			0.112182					0.00175738					0.189498					0.00233533
			0.643609					0.726622					0.00408013					0.107117
			0.0207516					0.132922					0.141248					0.0802245
			0.132218					0.0125271					0.515868					0.0441828
			0.0171113					0.00773909					0.0864675					0.150301
			0.271285					0.191575					0.0934219					0.143889
			0.133803					0.157492					0.128166					0.17323
			0.130378					0.0853928					0.305865					0.125416
			0.0425755					0.0212989					0.0936995					0.228329
			0.104477					0.000146242					0.0130491					0.0549316
			0.39139					0.102133					0.0166935					0.144844
			0.316219					0.114578					0.0739912					0.0442085
			0.0180055					0.238846					0.000292822					0.0740724
			0.133584					0.0205546					0.0795996					0.0388672
			0.0356319					0.10998					0.231856					0.240158
			0.189933					0.00966439					0.00222253					0.00312431
			0.148968					0.0579099					0.0502011					0.32669
			0.196342					0.0249038					0.147498					0.0708125
			0.553309					0.212632					0.0554241					0.268532
			0.209237					0.655321					0.0953069					0.151571
			0.470308					0.518167					0.0645607					0.366201
			6.46592e-05					0.193454					0.0521186					0.0445228
			0.0304251					0.416112					0.235214					0.0282046
			0.241671					0.265399					0.23794					0.371175
			0.0124812					0.0171844					0.236011					0.000395472
			0.0185061					0.681361					0.103709					0.0287132
			0.311198					0.0937165					0.49375					0.0952453
			0.0182318					0.0760878					0.0158267					0.00760621
			0.373926					0.043726					0.0178025					0.0691945
			0.0453328					0.367592					0.00609399					0.319659
			0.0506192					0.443439					0.603292					0.0400518
			0.359508					0.182425					0.38071					0.0237949
			0.0681866					0.00917773					0.0014972					0.440896
			0.214935					0.684506					0.185338					0.240151
			0.490697					0.236044					0.089069					0.00379328
			0.0524739					0.280264					0.147916					0.0345684
			0.145704					0.159517					0.0308353					0.244615
			0.389567					0.169622					0.00709664					0.449437
			0.602849					0.0594379					0.313258					0.286161
			0.445999					0.512409					0.301376					0.00080575
			0.465853					0.142238					0.0494365					0.381085
			0.242924					0.0634148					0.0201809					0.495342
			0.312422					0.744179					0.026116					0.185774
			0.0255515					0.553199					0.390597					0.302891
			0.218535					0.29994					0.103893					0.478723
			0.370922					0.140056					0.217279					0.100935
			0.0257861					0.0106421					0.0516942					0.0761143
			0.0333557					0.336855					0.000963566					0.033416
			0.386221					0.0435338					0.00338438					0.0105639
			0.0919097					0.0120566					0.301327					0.251715
			0.217371					0.255716					0.00128646					0.426393
			0.179479					0.41118					0.00178997					0.318108
			0.152076					0.8591					0.00283965					0.216077
			0.0100721					0.30857					0.172363					0.374152
			0.461846					0.623412					0.0782111					0.130588
			0.010714					0.305353					0.00770654					0.0744579
			0.0325751					0.00830313					0.173053					0.0449385
			0.000862862					0.811748					0.163735					0.048785
			0.358431					0.129417					0.00820365					0.123001
			0.0602112					0.0121273					0.440441					0.459506
			0.200554					0.496901					0.0431516					0.239287
			0.143463					0.408831					0.0315118					0.0790242
			0.0020678					0.254051					0.661381					0.679546
			0.190397					0.784545					0.0527337					0.149947
			0.211034					0.0353019					0.598527					0.0414966
			0.418279					0.127324					0.0658013					0.139226
			0.261881					0.00463162					0.0408004					7.92845e-06
			0.000311261					0.654284					0.305986					0.0239108
			0.0712776					0.355676					0.503999					0.342827
			0.322437					0.296124					0.050317					8.98984e-05
			0.193256					0.0131767					0.00496388					0.0155719
			0.137122					0.167235					0.342681					0.00750398
			0.337384					0.275647					0.0237292					8.10939e-05
			0.4463					0.638336					0.010474					0.198184
			0.000402491					0.0288155					0.610281					0.413214
			0.0516922					0.00122762					0.807956					0.51161
			0.183705					0.0312382					0.0286422					0.0372871
			0.379993					0.196306					0.331153					0.364838
			0.0964992					0.162534					0.0351998					0.419169
			0.0159865					0.122701					0.00319223					0.37383
			0.00215838					0.606806					0.372945					0.0819814
			0.00823498					0.23532					0.00222155					0.00237143
			0.0153104					0.310962					0.126784					0.405137
			0.128176					0.509942					0.00380108					0.336684
			0.00289489					0.429809					0.478722					0.547252
			0.0476228					0.186839					0.276259					0.000819555
			0.299168					0.174986					0.386306					0.000324723
			0.0299018					0.118512					0.016499					0.03475
			0.352594					0.286148					0.00358539					0.162022
			0.286045					0.00179128					0.0226703					0.00239855
			0.00118209					0.154665					0.375814					0.383187
			0.12446					0.224277					0.193075					0.23152
			0.0277513					0.215205					0.0388725					0.463375
			0.109727					0.405147					0.000385397					0.39064
			0.387796					0.00976144					0.181464					0.301046
			0.194072					0.17158					0.0492678					0.0552714
			0.00445096					0.00358687					0.0016896					0.046437
			0.0241564					0.0267677					0.0253462					0.450957
			0.0208067					0.444895					0.00595804					0.0138953
			0.00451285					0.0909931					0.00104456					0.0934274
			0.00745288					0.0235498					0.182219					0.0095594
			0.0899785					0.423066					0.876553					0.0236597
			0.637212					0.740096					0.194707					0.357638
			0.402429					0.696937					0.0487641					0.154329
			0.0103737					0.000758245					0.041735					0.578401
			0.413158					0.00071209					0.226266					0.231742
			0.0474479					0.595418					0.361475					0.217827
			0.0234138					0.162575					0.293245					0.0324765
			0.0337371					0.0413403					0.00773772					6.35946e-06
			0.172946					0.640644					0.502902					0.137633
			0.136097					0.373672					0.284075					0.476102
			0.331292					0.24898					0.00250656					0.150321
			0.000505009					0.0596159					0.0656266					0.166203
			0.0158765					0.107568					0.288483					0.00985636
			0.23576					0.00370308					0.095982					0.382543
			0.187416					0.00346256					0.00576302					0.579958
			0.348754					0.00396446					0.324127					0.00342439
			0.099347					0.0759451					0.12948					0.596076
			0.404268					0.0277688					0.000208608					0.101878
			0.348671					0.0182459					0.10981					0.52581
			0.020137					0.374729					0.284544					0.0348201
			0.187663					0.0318269					0.132726					0.07553
			0.197209					0.0291731					0.0243431					0.143598
			0.0354289					0.531501					0.160846					0.11367
			0.322916					0.0711102					0.274232					0.351246
			0.0441826					0.0751361					0.500469					0.211999
			0.45641					0.0522445					0.482191					0.049602
			0.326768					0.00151576					0.00349972					0.00896757
			0.0154508					0.00766411					0.234578					0.434629
			0.193193					0.373746					0.66337					0.18694
			0.229692					0.015041					0.361615					0.0495775
			0.167754					0.563438					0.000331638					0.0978116
			0.232926					0.144833					0.47819					0.00346777
			0.00277817					0.311997					0.000527617					0.236232
			0.0249166					0.0187004					0.230764					0.00110081
			0.00555894					0.675262					0.0105546					0.00678082
			0.0630321					0.0481602					0.114562					0.376737
			0.0334219					0.00284942					0.29273					0.039405
			0.204028					0.228387					0.224247					0.138341
			0.00221179					0.0679715					0.25345					0.0398638
			0.472552					0.108024					0.11013					0.549837
			0.0302362					0.110321					0.240986					0.00141855
			0.214824					0.456452					0.00218489					0.170073
			0.00149291					0.00836883					0.210343					0.178155
			0.382958					0.603971					0.0592322					0.113847
			0.313503					0.506582					0.143814					0.00110067
			0.0878108					0.00412773					0.00704249					0.335636
			0.0593225					0.114511					0.24382					0.390646
			0.0301236					0.667009					0.0817851					0.192081
			0.404447					0.00157263					0.00195248					0.19583
			0.30219					0.386284					0.107935					0.420192
			0.017522					0.00017268					0.0163168					0.198701
			0.45194					0.290765					0.00835517					0.370107
			0.0611375					0.309633					0.0718748					0.462787
			0.00245437					0.147969					0.224145					0.317922

## Sheet: 2a
	Session 1	LP Session
DP1	0.184211	0.00714286
DP2	0.157895	0.607143
DP3	0.105263	0.228571
ΣDP	0.0526316	0.157143
DN1	0	0
DN2	0	0
DN3	0	0
ΣDN	0.0526316	0
unclassified	0.447368	0

## Sheet: 2b
Mouse 1 DP #2			Mouse1 DP #3
Session1	LP Session		Session1	LP session
0.874345	0.774486		0.819244	0.780099
0.880055	0.832213		0.840132	0.784641
0.888591	0.845242		0.865427	0.804749
0.888593	0.853817		0.868712	0.809603
0.895962	0.902068		0.871316	0.813277
0.897908	0.905911		0.87857	0.815302
0.898609	0.918973		0.885166	0.817876
0.901214	0.922094		0.89051	0.820237
0.90178	0.9472		0.890926	0.831922
0.906199	0.947301		0.891829	0.842534
0.914003	0.948334		0.894273	0.842756
0.914081	0.949925		0.894355	0.847501
0.914461	0.951225		0.89895	0.850802
0.917044	0.954199		0.899388	0.853974
0.921256	0.95676		0.900266	0.85576
0.921598	0.957803		0.901406	0.85684
0.922448	0.957864		0.910168	0.86281
0.924778	0.959388		0.91257	0.86307
0.928804	0.96209		0.914869	0.864921
0.928894	0.963051		0.91856	0.868462
0.935161	0.973255		0.920755	0.869875
0.936699	0.977373		0.925089	0.873486
0.939956	0.979456		0.925839	0.878393
0.940549	0.996667		0.925846	0.878521
0.940995	0.996761		0.926228	0.879822
0.941952	1.00061		0.926566	0.879941
0.945783	1.01758		0.927872	0.882084
0.946187	1.03489		0.928854	0.884878
0.946455	1.03606		0.930399	0.887035
0.947085	1.05199		0.930997	0.89077
0.949249	1.05417		0.93178	0.892338
0.950807	1.05825		0.934435	0.895389
0.950862	1.07102		0.935974	0.898047
0.955749	1.07125		0.936273	0.899403
0.956213	1.08199		0.936748	0.900013
0.956315	1.08474		0.937459	0.900322
0.958055	1.08835		0.940646	0.901909
0.95867	1.09079		0.941212	0.903926
0.961569	1.10968		0.943124	0.911454
0.962369	1.10984		0.944549	0.913546
0.963026	1.11088		0.94524	0.913998
0.963113	1.11703		0.945388	0.914984
0.965064	1.11739		0.946513	0.918579
0.965581	1.12287		0.94685	0.918971
0.965817	1.12317		0.947719	0.920209
0.966215	1.12878		0.947881	0.924703
0.96788	1.15017		0.956177	0.929052
0.968256	1.1585		0.956194	0.929703
0.968677	1.23512		0.957031	0.93699
0.969877	1.24013		0.957245	0.937916
0.971706	1.2508		0.958329	0.937975
0.972361	1.32333		0.959372	0.938221
0.97237	1.32562		0.960648	0.941563
0.973039	1.32879		0.960676	0.943856
0.973427	1.3389		0.96232	0.945358
0.974073	1.37936		0.962968	0.947611
0.974122	1.43343		0.964525	0.948506
0.975133	1.44445		0.966205	0.949505
0.97542	1.45257		0.966275	0.951904
0.975518	1.46052		0.967438	0.952496
0.976505	1.46297		0.96788	0.955675
0.977361	1.48484		0.968878	0.955851
0.977849	1.48715		0.969346	0.957418
0.978384	1.49753		0.969869	0.959304
0.978657	1.51385		0.970866	0.96002
0.978987	1.52638		0.971299	0.960506
0.981687	1.54937		0.972568	0.962095
0.981715	1.54963		0.972629	0.96366
0.982748	1.55071		0.974024	0.964735
0.98322	1.57737		0.974544	0.964939
0.984464	1.59428		0.974614	0.966748
0.984891	1.61242		0.975867	0.973235
0.986295	1.62585		0.976602	0.973353
0.986592	1.62882		0.97674	0.982906
0.9872	1.63326		0.976791	0.983064
0.987491	1.66455		0.976961	0.983786
0.988682	1.66554		0.977519	0.986672
0.989493	1.6763		0.978467	0.987554
0.989512	1.72155		0.97908	0.990236
0.990034	1.7396		0.979515	0.991101
0.990099	1.76797		0.97973	0.992046
0.991158	1.77045		0.980244	0.993796
0.991495	1.77213		0.981575	0.994995
0.992107	1.78027		0.981987	0.997871
0.992415	1.78793		0.982728	0.999397
0.992919	1.79075		0.983599	1.00837
0.993519	1.79836		0.984343	1.01278
0.994805	1.80045		0.986635	1.02181
0.996012	1.81512		0.987088	1.02288
0.996575	1.82097		0.987949	1.02345
0.996767	1.82943		0.988012	1.02431
0.997045	1.84801		0.988267	1.0307
0.997573	1.8653		0.988639	1.03359
0.998715	1.86961		0.989239	1.05174
0.999225	1.87206		0.989261	1.07007
0.99925	1.88187		0.989945	1.10596
0.999789	1.89404		0.990323	1.11763
0.999924	1.89959		0.99038	1.14193
0.999984	1.90395		0.990566	1.14394
1.00035	1.91644		0.994127	1.16158
1.00263	1.91767		0.994492	1.17205
1.00318	1.92789		0.995058	1.24186
1.0042	1.94858		0.995322	1.25614
1.00453	1.94962		0.996987	1.25908
1.00549	1.97789		0.99826	1.28197
1.00722	1.98341		0.998466	1.37115
1.00793	1.99977		0.99934	1.39869
1.00812	2.00369		0.999779	1.40002
1.00972	2.00676		0.999916	1.44608
1.01002	2.04819		1.00119	1.45477
1.01105	2.05126		1.00133	1.45672
1.01145	2.05323		1.00232	1.46391
1.01192	2.05784		1.00285	1.48067
1.0121	2.06406		1.00454	1.48106
1.01253	2.06593		1.00516	1.51292
1.01338	2.06713		1.00716	1.51309
1.01432	2.08171		1.0098	1.52847
1.01464	2.0993		1.0106	1.53405
1.01489	2.1424		1.01082	1.56567
1.01699	2.20191		1.01395	1.61791
1.01764	2.20622		1.01483	1.6247
1.01898	2.26097		1.01606	1.64813
1.01975	2.3088		1.01761	1.66793
1.02079	2.37592		1.0187	1.68576
1.02131	2.41615		1.01897	1.73673
1.02199	2.42656		1.02145	1.76323
1.02281	2.48707		1.02257	1.80363
1.02389	2.48868		1.0237	1.81352
1.02504	2.49065		1.02385	1.83363
1.02509	2.49121		1.02632	1.83671
1.0257	2.51658		1.02946	1.86312
1.02785	2.553		1.03037	1.87333
1.02868	2.5581		1.03377	2.0333
1.02995	2.73502		1.03436	2.0914
1.03136	2.73808		1.03458	2.13402
1.03257	2.81488		1.03635	2.20474
1.03324	2.81891		1.03649	2.20768
1.03325	2.82795		1.03682	2.20875
1.03364	2.882		1.0369	2.23287
1.03376	2.88872		1.03914	2.27427
1.03425	2.88967		1.04008	2.29745
1.03443	2.92398		1.04112	2.56083
1.03461	3.04127		1.04113	2.77997
1.0376	3.06789		1.04153	3.01242
1.03767	3.08029		1.04378	3.14297
1.03788	3.09152		1.0439	3.3959
1.04016	3.12482		1.04431	3.48412
1.04085	3.82505		1.04458	3.64515
1.04259	3.84621		1.04476	4.84729
1.04289	6.24545		1.04697	5.37833
1.04598			1.0477
1.04814			1.04808
1.04849			1.05039
1.04979			1.05091
1.05064			1.05511
1.05209			1.05588
1.05249			1.05813
1.0527			1.05949
1.05487			1.06037
1.05691			1.06197
1.05789			1.06307
1.05841			1.06455
1.05898			1.06691
1.06041			1.06782
1.06058			1.06852
1.06233			1.07224
1.06494			1.07547
1.06948			1.07715
1.06957			1.08098
1.07278			1.08272
1.07655			1.08465
1.07722			1.09001
1.07884			1.09611
1.08085			1.09884
1.08128			1.10289
1.08187			1.10386
1.08217			1.11366
1.0823			1.11378
1.09389			1.11639
1.09823			1.11856
1.09843			1.12118
1.10233			1.12153
1.10255			1.12811
1.10269			1.13362
1.10313			1.13387
1.10789			1.13532
1.10816			1.14072
1.1165			1.14428
1.12241			1.14801
1.12506			1.1813
1.12774			1.21124
1.12983			1.24654
1.14112			1.25707
1.14343			1.26569
1.14794			1.28218
1.15787			1.28715
1.16069			1.29348
1.16918			1.30554
1.17064			1.33517
1.19057			1.40327
1.21454			1.41835
1.22361			1.44235
1.23278			1.44992
1.23709			1.5173
1.24287			1.52947
1.25658			1.60028
1.295			1.61485
1.3038			1.72409
1.32741			1.81997
1.336			1.83591
1.36709			1.85476
1.4392			2.06775
1.44871			2.24801
1.49727			2.77392
1.58159			2.89116
1.59142			3.82595

## Sheet: 3a
Session 1	Last Session
0.27185	0.287844
0.590856	0.191581
0.225833	0.331922
0.329473	0.284797
0.289038	0.507079
0.296936	0.440764
0.332209	0.261002
0.283843	0.324069
0.462583	0.209143
0.290536	0.295871
0.249874	0.194857
0.403857	0.232911
0.306609	0.303438
0.241519	0.334138
0.330655	0.423999
0.327198	0.178109
0.221199	0.172271
0.289594	0.224234
0.313232	0.184182
0.328515	0.193184
0.283305	0.574576
0.338866	0.309125
0.513763	0.175084
0.377743	0.258593
0.483574	0.488559
0.414547	0.191402
0.429068	0.372476
0.34943	0.399544
0.466054	0.229636
0.332348	0.185293
0.224067	0.219973
0.43624	0.479619
0.453261	0.434095
0.377224	0.336479
0.220319	0.180162
0.358562	0.214653
0.288081	0.368696
0.496493	0.319958
0.348974	-0.181539
0.225453	0.405025
0.277382	0.195223
0.304981	0.189549
0.367657	0.375052
0.45813	0.312048
0.32869	0.24692
0.260097	0.38463
0.360576	0.250267
0.254807	0.330506
0.276576	0.242153
0.377136	0.391086
0.343297	0.29992
0.530603	0.27551
0.336756	0.645398
0.371516	0.215887
0.276391	0.171725
0.373512	0.252417
0.277093	0.407076
0.29399	0.366422
0.330887	0.714992
0.549798	0.249324
0.443028	0.34348
0.487334	0.178502
0.482264	0.207121
0.271728	0.280722
0.233464	0.772448
0.338933	0.265957
0.346406	0.444395
0.246166	0.248404
0.318455	0.335076
0.455644	0.179296
0.225284	0.217613
0.266632	0.255673
0.523693	0.330544
0.238047	0.767628
0.507803	0.704775
0.256974	0.401073
0.402735	0.477294
0.587931	0.417369
0.70453	0.284277
0.251532	0.328246
0.293356	0.19259
0.277594	0.790553
0.262985	0.326029
0.337811	0.345864
0.250547	0.417725
0.268118	0.195157
0.337486	0.356091
0.248971	0.38822
0.227014	0.387618
0.492515	0.760103
0.219812	0.173847
0.719084	0.361687
0.529723	0.318133
0.26222	0.357119
0.292936	0.178115
0.498609	0.700275
0.542303	0.320305
0.238437	0.587894
0.226065	0.292916
0.253021	0.235682
0.287	0.596444
-0.23771	0.456949
0.240203	0.408436
0.227106	0.392925
0.284824	0.186673
0.251995	0.32757
0.221303	0.540131
0.264804	0.788114
0.230548	0.394828
0.246295	0.514075
0.309839	0.380664
0.217592	0.300789
0.256789	0.576572
0.283004	0.394319
0.285946	0.393352
0.216862	0.233948
0.266718	0.374961
0.2012	0.332327
0.246306	0.28309
0.220952	0.454672
0.240232	0.469447
0.224603	0.246645
0.236988	0.326477
0.222001	0.343401
0.228909	0.207971
0.201288	0.879734
0.222668	0.377719
0.206849	0.277316
0.228719	0.373138
0.210152	0.409089
0.332061	0.229529
0.231032	0.419309
0.389291	0.27246
0.213809	0.439867
0.317046	0.219965
0.269057	0.285462
0.226545	0.270661
0.251801	0.377558
0.290379	0.215113
0.215957	0.400479
0.215182	0.290746
0.20988	0.537114
0.355117	0.294758
0.213946	0.393934
0.267533	0.320294
0.248789	0.252411
0.328413	0.409482
0.32787	0.382506
0.200499	0.35505
0.300427	0.240444
0.230401	0.338964
0.294906	-0.175421
0.316009	0.388418
0.383743	0.364261
0.285776	0.445556
0.507221	0.441894
0.36554	0.37453
0.36762	0.449148
0.515909	0.339789
0.565799	0.283111
0.363975	0.451161
0.327828	0.443341
0.438932	0.510165
0.441023	0.440151
0.367735	0.486718
0.51779	0.576746
0.393458	0.300496
0.364379	0.536122
0.35377	0.380643
0.466414	0.417775
0.405936	0.289379
0.407565	0.174299
0.312877	0.213823
0.2087	0.219195
0.348244	0.182155
0.297503	0.355689
0.382561	0.227749
0.250924	0.185976
0.346401	-0.182327
0.421016	0.211478
0.482513	0.203969
0.353542	-0.220641
0.309942	0.379535
0.400324	0.260937
0.366163	0.217962
0.447375	-0.230926
0.490963	-0.178636
0.391677	-0.315104
0.346883	0.319771
0.202894	-0.189523
0.392249	0.212299
0.203538	0.176816
0.354855	0.18281
0.475278	-0.223653
0.273534	-0.23608
0.297939	-0.20497
0.332678	0.179346
0.23409	-0.179631
0.376641	0.187847
0.320663	0.220649
0.38354	0.264355
0.343324	-0.242175
0.398375	-0.254566
0.267371	-0.19864
0.381603	0.298514
0.201772	0.222949
0.299735	-0.258343
0.256348	-0.214845
0.433981	-0.206008
0.349806	0.232507
0.443778	0.186409
0.563173	0.272645
0.242523	0.283404
0.48941	0.207629
0.348348	-0.293388
0.474932	0.287364
0.291922	-0.256485
0.329196	-0.218529
0.398808	0.215909
0.45945	0.21808
0.344935	0.263859
0.255685	-0.23929
0.410049	0.195841
0.521858	-0.288514
0.495833	0.172789
0.462853	0.457592
0.370081	0.1996
0.436656	0.404698
0.377714	-0.204314
0.395054	0.409116
0.34473	0.267545
0.467142	0.445436
0.310821	0.315842
0.518698	0.210552
0.324701	0.218755
0.337378	0.223684
0.343802	0.392205
0.306671	0.310799
0.420339	0.325027
0.436977	0.234162
0.369385	0.32742
0.325613	0.303029
0.341307	0.196855
0.388145	0.198331
0.483747	0.274034
0.394437	0.208477
0.335667	0.329817
0.318604	0.220446
0.334695	0.332495
0.432894	0.247032
0.457921	0.202482
0.328515	0.279945
0.26366	0.223061
0.352611	0.255296
0.43029	0.305993
0.509035	0.27384
0.396146	0.240493
0.396269	0.360778
0.425469	0.362419
0.370994	0.37878
0.388286	0.327563
0.312658	0.216975
0.419676	0.261084
0.470019	0.253147
0.520578	0.207963
0.499973	0.296966
0.483331	0.262957
0.214971	0.195578
0.426653	0.273991
0.321652	0.230395
0.362847	0.245975
0.344476	0.327748
0.366371	0.274303
0.377048	0.203391
0.301985	0.250086
0.377118	0.251188
0.583133	0.2253
0.44454	0.338734
0.516723	0.327687
0.506933	0.2021
0.362599	0.329213
0.385635	0.263602
0.532417	0.225714
0.421927	0.207216
0.488742	0.30974
0.488277	0.29234
0.39857	0.242438
0.323645	0.214642
0.283223	0.388926
0.295671	0.197179
0.351255	0.292715
0.421249	0.239241
0.461488	0.34694
0.380908	0.209097
0.461707	0.35447
0.397152	0.390749
0.473093	-0.231595
0.468155	0.312072
0.332199	0.268567
0.24453	0.385735
0.325333	0.31124
0.444825	0.275463
0.283399	0.231231
0.288284	0.275141
0.321063	0.197586
0.4083	0.266223
0.204828	0.34127
0.253538	0.268515
0.365422	0.280262
0.443565	0.185716
0.285783	0.204107
0.379771	0.200656
0.356438	0.253972
0.3527	0.636426
0.330612	0.319422
0.351491	0.231004
0.357322	0.387837
0.27472	0.299347
0.2936	0.237866
0.357915	0.196936
0.416128	0.345448
0.406666	0.264107
0.359796	0.336614
0.481742	0.225095
0.40282	0.207249
0.329649	0.213158
0.365258	0.355109
0.307706	0.378183
0.325596	0.314855
0.441327	0.190392
0.359215	0.231209
0.389016	0.187271
0.352777	0.215794
0.433559	0.400343
0.33011	0.319174
0.344221	0.398496
0.378254	0.20258
0.222883	0.276124
0.447786	0.351921
0.349996	0.264619
0.2436	0.193508
0.395958	0.26833
0.21553	0.358218
0.307941	0.220865
0.32262	0.303177
0.393665	0.192756
0.226892	0.320329
0.402528	0.363888
0.339671	0.293534
0.236405	0.243901
0.308089	0.344908
0.312319	0.189177
0.394728	0.187029
0.306188	0.292514
0.430172	0.312848
0.319527	0.209933
0.465009	0.299197
0.298295	0.191453
0.263313	0.207049
0.338087	0.196496
0.340326	0.29237
0.331565	0.301354
0.331395	0.189218
0.40412	0.192515
0.344678	0.19743
0.387667	0.244384
0.57772	0.205997
0.349623	0.300423
0.453551	0.202051
0.364361	0.205892
0.350782	0.307145
0.366096	0.283595
0.362149	0.245575
0.387109	0.198213
0.345935	0.260916
0.408325	0.207589
0.215747	0.23304
0.37747	0.373619
0.401656	0.196226
0.513256	0.226464
0.426812	0.258306
0.349685	0.204425
0.300957	0.196819
0.302948	0.184135
0.459408	0.19382
0.382949	0.254009
0.296354	0.230952
0.281869	0.193372
0.241763	0.250622
0.444247	0.312056
0.300366	0.219216
0.385865	0.330067
0.380198	0.22457
0.335661	0.251121
0.378419	0.207283
0.390081	-0.186795
0.343604	0.20035
0.391324	0.193678
0.434359	0.195868
0.411976	0.232492
0.318189	0.221015
0.324479	0.285969
0.384569	0.385075
0.332854	0.202554
0.326236	0.22145
0.34786	0.330198
0.408617	0.207572
0.321534	0.250485
0.419965	0.32397
0.353998	0.198078
0.330577	0.286435
0.364719	0.287108
0.467094	0.263081
0.381502	0.265043
0.372289	0.1926
0.346048	0.1932
0.431917	0.218594
0.35728	0.295336
0.410051	0.188629
0.33791	0.242174
0.349363	0.205322
0.375306	0.185391
0.377962	0.247219
0.378848	0.203065
0.343018	0.203979
0.431783	0.220078
0.379013	0.295021
0.343802	0.263326
0.333567	0.297198
0.380239	0.270663
0.343391	0.215695
0.389638	0.226168
0.296577	0.23284
0.39806	0.23047
0.376976	0.190515
0.461152	0.234753
0.400211	0.342872
0.348807	0.369814
0.41792	0.285252
0.419466	0.361424
0.471611	0.241385
0.329503	0.246098
0.396073	0.212206
0.498949	0.303429
0.384209	0.231479
0.358382	0.193425
0.346779	0.352889
0.392225	0.28552
0.329515	0.223586
0.340171	0.280732
0.390074	0.333555
0.369663	0.29118
0.383364	0.250358
0.406364	0.317024
0.373219	0.341917
0.371322	0.290797
0.412663	0.204684
0.371571	0.257107
0.43333	0.411527
0.326243	0.316594
0.431529	0.195235
0.468755	0.255436
0.361269	0.333023
0.73704	0.283005
0.549629	0.19576
0.428928	0.25375
0.53457	0.300169
0.661936	0.377926
0.516386	0.333948
0.320923	0.418857
0.513737	0.317076
0.463919	0.398163
0.371562	0.227543
0.561186	0.357834
0.633357	0.449684
0.665922	0.302234
0.362629	0.247276
0.429651	0.204048
0.429503	0.384305
0.345886	0.208892
0.351586	0.455237
0.514643	0.274794
0.391424	0.392578
0.334012	0.26677
0.558862	0.262989
0.581162	0.275651
0.550844	0.23601
0.502695	0.196193
0.334314	0.329488
0.492922	0.207846
0.684064	0.281119
0.339868	0.214162
0.523647	0.226997
0.583363	0.218997
0.52795	0.259679
0.440754	0.223349
0.515338	0.328817
0.513613	0.29004
0.361372	0.248244
0.417565	0.309086
0.329765	0.256144
0.489324	0.337019
0.342675	0.220191
0.374044	0.290457
0.381355	0.199898
0.63708	0.256813
0.411637	0.255529
0.382686	0.260751
0.492197	0.269371
0.337645	0.262574
0.347567	0.284749
0.438501	0.204258
0.459936	0.304232
0.370485	0.253921
0.348544	0.282946
0.760354	0.266741
0.763667	0.404165
0.602338	0.332309
0.530149	-0.228721
0.450438	0.230828
0.366518	0.306388
0.575551	0.454735
0.578064	0.222399
0.386101	0.354955
0.331612	0.271077
0.326583	0.237994
0.508308	0.231898
0.462878	0.287497
0.396706	0.243105
0.554671	0.212849
0.369135	0.359303
0.332124	0.287473
0.506841	0.246094
0.752486	0.280846
0.369999	0.272766
0.476393	0.203002
0.591753	0.28905
0.495418	0.350625
0.59024	0.293807
0.549522	0.249183
0.428553	0.404644
0.576555	0.403601
0.565465	0.218656
0.527909	0.261575
0.549443	0.26648
0.520351	0.333559
0.483055	0.207923
0.25401	0.244885
0.209281	0.21275
0.264201	0.19185
0.353112	0.308745
0.260804	0.273631
0.228196	0.30815
0.253353	0.359193
0.448702	0.215597
0.220685	0.23147
0.227051	0.248193
0.254205	0.308136
0.260785	0.240145
0.277143	0.238779
0.367766	0.390131
0.319559	0.21299
0.318118	0.320961
0.4804	0.408171
0.225682	0.402643
0.251955	0.317311
0.420864	0.302793
0.468305	0.297041
0.235235	0.195832
0.216772	0.198514
0.289332	0.36639
0.228315	0.297476
0.278717	0.226819
0.259806	0.201172
0.353289	0.314713
0.233527	0.199708
0.273484	0.366876
0.274257	0.209943
0.258576	0.28846
0.391875	0.312669
0.218245	0.3061
0.378042	0.268989
0.216944	0.229256
0.314357	0.227851
0.410293	0.34645
0.271187	0.303771
0.206205	0.195038
0.373286	0.269267
0.20505	0.32406
0.331356	0.339534
0.267769	0.21391
0.244643	0.29674
0.283746	0.265163
0.301221	0.346267
0.420342	0.278545
0.314098	0.263716
0.255268	0.298018
0.52468	0.262858
0.239232	0.259197
0.28509	0.424451
0.444636	0.190576
0.240137	0.348049
0.231026	0.19378
0.303127	0.215726
0.260506	0.241549
0.233897	0.41606
0.210103	0.225569
0.438949	0.196575
0.228648	0.303544
0.294076	0.25627
0.252388	0.260518
0.473946	-0.198635
0.294265	0.242895
0.291338	0.214425
0.420596	0.288379
0.445475	0.286383
0.223934	0.227981
0.240798	0.296584
0.398124	0.384515
0.296488	-0.197608
0.248907	0.376881
0.247359	0.209729
0.243477	0.289213
0.220866	0.27343
0.253179	0.230519
0.209568	0.211991
0.383139	0.200803
0.268761	0.214923
0.277617	0.326381
0.31445	0.231049
0.222345	0.222336
0.311708	0.227776
0.359683	0.196935
0.243155	0.195246
0.354204	0.285333
0.370247
0.215329
0.213992
0.416186
0.291646
0.389337
0.317116
0.293151
0.38159
0.319789
0.255566
0.447536
0.329413
0.426045
0.249496
0.402092
0.288832
0.32694
0.257965
0.258135
0.383942
0.402395
0.291695
0.352042
0.372152
0.37141
0.250929
0.229122
0.251835
0.461026
0.245258
0.255737
0.392181
0.304759
0.213521
0.542635
0.297853
0.293107
0.349723
0.416019
0.318227
0.289194
0.223872
0.421235
0.293486
0.398306
0.279079
0.259846
0.444789
0.298763
0.238723
0.245279
0.277977
0.326085
0.262378
0.406866
0.335877
0.235898
0.64562
0.25913
0.292394
0.399438
0.261561
0.212515
0.23248
0.247362
0.291058
0.316457
0.217082
0.291331
0.217291
0.32148
0.234488
0.302766
0.391848
0.519183
0.399385
0.212592
0.249802
0.366511
0.325854
0.224478
0.403971
0.539837
0.376673
0.290268
0.300297
0.255878
0.212111
0.208005
-0.215974
0.241503
0.332819
-0.273757
0.284809
0.285259
-0.238918
0.293144
-0.216768
0.240566
0.214576
-0.223225
-0.225053
0.252491
-0.213443
-0.20603
0.246085

## Sheet: 3b
-6.13021
0.19853
0.708946
3.18083
-7.58996
0.788808
-7.51718
-2.84395
-1.89841
1.77086
3.13892
3.3635
1.31056
-5.2687
4.66299
-1.60401
-3.66913
1.54289
-3.20284
-0.380148
3.19038
-1.10677
-1.84961
1.16901
-1.31467
1.49365
-2.46097
-12.2006
2.25121
-3.84822
1.87909
2.28182
8.44876
-6.51813
4.62265
2.4385
1.47878
3.30178
-1.75768
0.440211
-1.21405
-3.02922
-1.19461
1.462
1.46057
1.4551
2.86303
1.16693
-1.75475
-2.02973
2.46851
-3.95763
2.51188
3.24432
0.683874
-1.94798
-6.50854
-4.2744
4.75511
1.85094
4.85953
0.369907
1.99925
-1.01634
1.52659
2.37951
3.20101
2.16702
1.27135
0.645706
-1.20929
3.68761
2.23998
3.88544
2.19546
2.08323
-1.00135
1.01107
-4.68079
1.10645
2.7927
1.54469
1.76068
1.25819
0.598575
2.59688
3.18015
1.7892
-1.02777
3.13652
3.03935
1.72159
2.36196
5.35158
2.3117
3.48219
1.76887
8.63227
4.08828
2.61591
3.4877
6.0449
4.46478
3.97152
1.88275
3.41895
3.33723
1.85492
0.793066
0.77548
2.04673
2.45827
0.819907
2.01299
2.06917
1.69486
1.91616
0.927233
4.14064
3.81575
5.41773
3.47705
0.524513
1.96117
2.61152
2.17652
1.14099
2.08348
6.55846
4.65819
6.21494
3.74962
3.50286
3.82659
8.69931
3.04279
2.06289
2.54135
2.78906
0.801817
4.8416
3.70329
-1.25386
-2.79481
0.576641
-1.56028
3.82809
1.03384
-0.609868
2.34603
-0.652621
0.490592
1.24967
0.649677
0.622431
-1.34104
-0.650871
2.59294
0.865668
2.21417
-0.331962
-0.700617
0.976041
0.707822
-2.64201
-1.53463
-0.999404
3.01992
1.07893
0.587581
1.60272
2.24929
1.42502
1.58766
0.777786
0.494102
2.02564
0.645794
-0.50329
1.47429
-2.23716
0.575429
1.44809
1.35262
0.883316
-1.06762
0.753718
0.661964
1.74712
0.838065
0.563969
1.03234
0.764942
0.619764
-2.46179
0.776251
1.38466
4.52474
1.6808
1.23234
1.66166
1.01815
3.15315
1.90357
1.289
1.18574
1.30803

## Sheet: 3c
		baseline2			post-learning
		x	y		x	y
		-0.148348	0.00164204		-0.152612	0.00166945
		-0.114284	0.00328407		-0.142203	0.0033389
		-0.102604	0.00492611		-0.128873	0.00500835
		-0.101746	0.00656814		-0.128104	0.0066778
		-0.0977371	0.00821018		-0.121788	0.00834725
		-0.094502	0.00985222		-0.107285	0.0100167
		-0.0934244	0.0114943		-0.101572	0.0116861
		-0.0922818	0.0131363		-0.100944	0.0133556
		-0.0889861	0.0147783		-0.0981988	0.015025
		-0.0865887	0.0164204		-0.0977929	0.0166945
		-0.0846734	0.0180624		-0.0973416	0.0183639
		-0.0825813	0.0197044		-0.0973416	0.0200334
		-0.0814125	0.0213465		-0.0961763	0.0217028
		-0.0775162	0.0229885		-0.0919249	0.0233723
		-0.0770373	0.0246305		-0.0910681	0.0250417
		-0.0764832	0.0262726		-0.0900916	0.0267112
		-0.0758001	0.0279146		-0.089182	0.0283806
		-0.0752429	0.0295567		-0.0889095	0.0300501
		-0.0744273	0.0311987		-0.0885598	0.0317195
		-0.0742476	0.0328407		-0.0857831	0.033389
		-0.0731792	0.0344828		-0.0834172	0.0350584
		-0.0705949	0.0361248		-0.0832505	0.0367279
		-0.070321	0.0377668		-0.0825129	0.0383973
		-0.0700907	0.0394089		-0.0810494	0.0400668
		-0.0686742	0.0410509		-0.0768721	0.0417362
		-0.0670975	0.0426929		-0.0764985	0.0434057
		-0.0667452	0.044335		-0.0764975	0.0450751
		-0.0661663	0.045977		-0.0761351	0.0467446
		-0.0648351	0.047619		-0.0757505	0.048414
		-0.064599	0.0492611		-0.0755923	0.0500835
		-0.0642333	0.0509031		-0.0750949	0.0517529
		-0.064226	0.0525452		-0.0723456	0.0534224
		-0.06415	0.0541872		-0.0722761	0.0550918
		-0.0641017	0.0558292		-0.0721844	0.0567613
		-0.0630974	0.0574713		-0.0721364	0.0584307
		-0.0626228	0.0591133		-0.0717589	0.0601002
		-0.0623919	0.0607553		-0.0705348	0.0617696
		-0.061782	0.0623974		-0.0694701	0.0634391
		-0.060277	0.0640394		-0.0693901	0.0651085
		-0.0600033	0.0656814		-0.0691997	0.066778
		-0.0597109	0.0673235		-0.0689532	0.0684474
		-0.0597109	0.0689655		-0.0678509	0.0701169
		-0.059645	0.0706076		-0.0673945	0.0717863
		-0.0587216	0.0722496		-0.0670145	0.0734558
		-0.0583657	0.0738916		-0.0663802	0.0751252
		-0.0580675	0.0755337		-0.065446	0.0767947
		-0.0577552	0.0771757		-0.0650154	0.0784641
		-0.0571128	0.0788177		-0.0647268	0.0801336
		-0.0569176	0.0804598		-0.0644101	0.081803
		-0.056799	0.0821018		-0.0639271	0.0834725
		-0.0557829	0.0837438		-0.0634899	0.0851419
		-0.055109	0.0853859		-0.0630641	0.0868114
		-0.0547843	0.0870279		-0.0625107	0.0884808
		-0.0543599	0.08867		-0.0622759	0.0901503
		-0.0539154	0.090312		-0.061863	0.0918197
		-0.0537013	0.091954		-0.0615238	0.0934891
		-0.0535042	0.0935961		-0.0614121	0.0951586
		-0.0529762	0.0952381		-0.0609486	0.096828
		-0.0522391	0.0968801		-0.060899	0.0984975
		-0.0517546	0.0985222		-0.0606169	0.100167
		-0.0515814	0.100164		-0.0606159	0.101836
		-0.0514462	0.101806		-0.0605932	0.103506
		-0.0514267	0.103448		-0.0604543	0.105175
		-0.051338	0.10509		-0.0603154	0.106845
		-0.0505309	0.106732		-0.0599518	0.108514
		-0.0504274	0.108374		-0.059754	0.110184
		-0.0499788	0.110016		-0.0595263	0.111853
		-0.0499609	0.111658		-0.0590529	0.113523
		-0.0494111	0.1133		-0.058907	0.115192
		-0.0493827	0.114943		-0.0583354	0.116861
		-0.0492101	0.116585		-0.0578438	0.118531
		-0.0484911	0.118227		-0.0578093	0.1202
		-0.0484769	0.119869		-0.057679	0.12187
		-0.0478973	0.121511		-0.0575746	0.123539
		-0.047667	0.123153		-0.0573848	0.125209
		-0.0470151	0.124795		-0.0573445	0.126878
		-0.0468896	0.126437		-0.0571108	0.128548
		-0.0468835	0.128079		-0.0570056	0.130217
		-0.0464694	0.129721		-0.0569666	0.131886
		-0.0462065	0.131363		-0.0565314	0.133556
		-0.0461926	0.133005		-0.0562008	0.135225
		-0.0459436	0.134647		-0.0559868	0.136895
		-0.0458923	0.136289		-0.0559585	0.138564
		-0.0456358	0.137931		-0.0555556	0.140234
		-0.0455047	0.139573		-0.0555556	0.141903
		-0.0454315	0.141215		-0.0550169	0.143573
		-0.0453197	0.142857		-0.0549003	0.145242
		-0.0452044	0.144499		-0.0547908	0.146912
		-0.0450972	0.146141		-0.0546065	0.148581
		-0.0450441	0.147783		-0.0541773	0.15025
		-0.0450167	0.149425		-0.0538454	0.15192
		-0.044619	0.151067		-0.0534306	0.153589
		-0.0444165	0.152709		-0.0531902	0.155259
		-0.0441366	0.154351		-0.0531198	0.156928
		-0.0440934	0.155993		-0.0531118	0.158598
		-0.0439406	0.157635		-0.0530513	0.160267
		-0.0439055	0.159278		-0.0526387	0.161937
		-0.0435218	0.16092		-0.0523687	0.163606
		-0.0435141	0.162562		-0.0523125	0.165275
		-0.0434892	0.164204		-0.0522586	0.166945
		-0.0434576	0.165846		-0.0522586	0.168614
		-0.0432237	0.167488		-0.0517285	0.170284
		-0.0432007	0.16913		-0.0516419	0.171953
		-0.0427538	0.170772		-0.0515932	0.173623
		-0.0426407	0.172414		-0.0512704	0.175292
		-0.0426219	0.174056		-0.051266	0.176962
		-0.042425	0.175698		-0.0512459	0.178631
		-0.0423754	0.17734		-0.0510199	0.180301
		-0.041954	0.178982		-0.0509267	0.18197
		-0.0419397	0.180624		-0.0507584	0.183639
		-0.0418659	0.182266		-0.0507401	0.185309
		-0.0417559	0.183908		-0.050724	0.186978
		-0.0416042	0.18555		-0.0504409	0.188648
		-0.0410236	0.187192		-0.050421	0.190317
		-0.0409402	0.188834		-0.0502697	0.191987
		-0.0409379	0.190476		-0.05	0.193656
		-0.0408549	0.192118		-0.0493331	0.195326
		-0.0407497	0.19376		-0.0491423	0.196995
		-0.0402363	0.195402		-0.0481271	0.198664
		-0.0399036	0.197044		-0.0478315	0.200334
		-0.0398661	0.198686		-0.0478123	0.202003
		-0.0396964	0.200328		-0.0477988	0.203673
		-0.0396948	0.20197		-0.0476416	0.205342
		-0.0396398	0.203612		-0.047619	0.207012
		-0.0396158	0.205255		-0.0472977	0.208681
		-0.0394556	0.206897		-0.0472275	0.210351
		-0.0392848	0.208539		-0.0472113	0.21202
		-0.0392692	0.210181		-0.0469728	0.213689
		-0.0392677	0.211823		-0.0469231	0.215359
		-0.0391335	0.213465		-0.0465981	0.217028
		-0.038847	0.215107		-0.0464289	0.218698
		-0.0387097	0.216749		-0.0459644	0.220367
		-0.0386533	0.218391		-0.0454545	0.222037
		-0.0385188	0.220033		-0.045011	0.223706
		-0.0385103	0.221675		-0.0447626	0.225376
		-0.0381281	0.223317		-0.0447164	0.227045
		-0.0379392	0.224959		-0.0440801	0.228715
		-0.0379139	0.226601		-0.0439695	0.230384
		-0.0378418	0.228243		-0.0438202	0.232053
		-0.037765	0.229885		-0.0437381	0.233723
		-0.0377105	0.231527		-0.0436048	0.235392
		-0.0376781	0.233169		-0.0434783	0.237062
		-0.0375226	0.234811		-0.0434783	0.240401
		-0.0372917	0.236453		-0.0434783	0.24207
		-0.0372502	0.238095		-0.0434026	0.24374
		-0.0372055	0.239737		-0.0431427	0.245409
		-0.0371658	0.241379		-0.0426039	0.247078
		-0.0366047	0.243021		-0.0425725	0.248748
		-0.0365323	0.244663		-0.042545	0.250417
		-0.0364468	0.246305		-0.0425242	0.252087
		-0.0364034	0.247947		-0.0422127	0.253756
		-0.0363457	0.249589		-0.0422057	0.255426
		-0.0363252	0.251232		-0.042177	0.257095
		-0.0361669	0.252874		-0.042177	0.258765
		-0.0360847	0.254516		-0.042177	0.260434
		-0.036064	0.256158		-0.041858	0.262104
		-0.0358644	0.2578		-0.0417924	0.263773
		-0.0357143	0.259442		-0.0417391	0.265442
		-0.0357143	0.261084		-0.0417391	0.267112
		-0.0357143	0.262726		-0.0416667	0.268781
		-0.0357143	0.264368		-0.0416667	0.270451
		-0.0356753	0.26601		-0.0414866	0.27212
		-0.0355976	0.267652		-0.0414094	0.27379
		-0.0354663	0.269294		-0.0410162	0.275459
		-0.0348185	0.270936		-0.0410042	0.277129
		-0.0344828	0.27422		-0.0408333	0.278798
		-0.0344828	0.275862		-0.0401277	0.280467
		-0.0344828	0.277504		-0.0400094	0.282137
		-0.0343491	0.279146		-0.0394517	0.283806
		-0.0343183	0.280788		-0.0393368	0.285476
		-0.0339862	0.28243		-0.038942	0.287145
		-0.033757	0.284072		-0.0388927	0.288815
		-0.0333704	0.285714		-0.0388358	0.290484
		-0.033345	0.287356		-0.0386473	0.292154
		-0.0333333	0.29064		-0.0383982	0.293823
		-0.0332333	0.292282		-0.0383841	0.295492
		-0.0331987	0.293924		-0.0382948	0.297162
		-0.0330418	0.295567		-0.0381411	0.298831
		-0.0329181	0.297209		-0.0374139	0.300501
		-0.0328664	0.298851		-0.0372328	0.30217
		-0.0325042	0.300493		-0.0364215	0.30384
		-0.0323822	0.302135		-0.0362674	0.305509
		-0.0322581	0.303777		-0.0358739	0.307179
		-0.0322581	0.305419		-0.0357422	0.308848
		-0.0322581	0.308703		-0.0357266	0.310518
		-0.0321846	0.310345		-0.0357039	0.312187
		-0.0321687	0.311987		-0.0356548	0.313856
		-0.0320757	0.313629		-0.0356548	0.315526
		-0.0319071	0.315271		-0.0356179	0.317195
		-0.0318704	0.316913		-0.0354851	0.318865
		-0.0318668	0.318555		-0.0354809	0.320534
		-0.0317753	0.320197		-0.0350916	0.322204
		-0.031754	0.321839		-0.0350853	0.323873
		-0.0316987	0.323481		-0.0350042	0.325543
		-0.0316883	0.325123		-0.0344828	0.327212
		-0.0314245	0.326765		-0.0344805	0.328881
		-0.0313961	0.328407		-0.034449	0.330551
		-0.0313205	0.330049		-0.0339998	0.33222
		-0.03125	0.331691		-0.033951	0.33389
		-0.0311525	0.333333		-0.0336146	0.335559
		-0.030303	0.334975		-0.033182	0.337229
		-0.0301874	0.336617		-0.0330093	0.338898
		-0.0299854	0.338259		-0.0325004	0.340568
		-0.0296512	0.339901		-0.0324809	0.342237
		-0.0293383	0.341544		-0.0323592	0.343907
		-0.0287196	0.343186		-0.0322266	0.345576
		-0.0286517	0.344828		-0.0321199	0.347245
		-0.0285446	0.34647		-0.0318174	0.348915
		-0.0281305	0.348112		-0.0315504	0.350584
		-0.0276531	0.349754		-0.0313929	0.352254
		-0.0270545	0.351396		-0.0308564	0.353923
		-0.027027	0.353038		-0.0308144	0.355593
		-0.027027	0.35468		-0.0308131	0.357262
		-0.027027	0.356322		-0.0303216	0.358932
		-0.027027	0.357964		-0.030321	0.360601
		-0.0266714	0.359606		-0.030303	0.36227
		-0.0266714	0.361248		-0.030303	0.36394
		-0.026334	0.36289		-0.030303	0.365609
		-0.026334	0.364532		-0.030303	0.367279
		-0.0263158	0.366174		-0.0302677	0.368948
		-0.0263158	0.367816		-0.0302017	0.370618
		-0.0263158	0.3711		-0.030171	0.372287
		-0.0263158	0.374384		-0.0301023	0.373957
		-0.0263158	0.376026		-0.0300922	0.375626
		-0.0262615	0.377668		-0.0300415	0.377295
		-0.0259784	0.37931		-0.0300253	0.378965
		-0.0259784	0.380952		-0.0299647	0.380634
		-0.0259784	0.382594		-0.0299065	0.382304
		-0.0257044	0.384236		-0.0298574	0.383973
		-0.0256921	0.385878		-0.0298009	0.385643
		-0.0256579	0.387521		-0.0294372	0.387312
		-0.025641	0.389163		-0.0294287	0.388982
		-0.025641	0.390805		-0.0294118	0.390651
		-0.025641	0.392447		-0.0291544	0.392321
		-0.025641	0.394089		-0.0288236	0.39399
		-0.025641	0.395731		-0.0287061	0.395659
		-0.025641	0.397373		-0.0286487	0.397329
		-0.025641	0.399015		-0.0285714	0.398998
		-0.0254724	0.400657		-0.0285714	0.400668
		-0.0246638	0.402299		-0.0285714	0.402337
		-0.0242291	0.403941		-0.0283619	0.404007
		-0.0228527	0.405583		-0.0282914	0.405676
		-0.0227144	0.407225		-0.0282233	0.407346
		-0.0226247	0.408867		-0.0278492	0.409015
		-0.0196753	0.410509		-0.0277778	0.410684
		-0.0193998	0.412151		-0.0277778	0.412354
		-0.0179368	0.413793		-0.0274901	0.414023
		-0.0172414	0.415435		-0.0272575	0.415693
		-0.0168677	0.417077		-0.0271409	0.417362
		-0.0160405	0.418719		-0.0271207	0.419032
		-0.015346	0.420361		-0.027027	0.420701
		-0.0147935	0.422003		-0.0268834	0.422371
		-0.0138098	0.423645		-0.0262392	0.42404
		-0.0129516	0.425287		-0.0259686	0.42571
		-0.0122813	0.426929		-0.025908	0.427379
		-0.0121828	0.428571		-0.0255655	0.429048
		-0.0113212	0.430213		-0.0248568	0.430718
		-0.00970282	0.431856		-0.024583	0.432387
		-0.00957939	0.433498		-0.0240823	0.434057
		-0.00860031	0.43514		-0.0240692	0.435726
		-0.0078514	0.436782		-0.0237918	0.437396
		-0.00684733	0.438424		-0.0225329	0.439065
		-0.00659779	0.440066		-0.0224757	0.440735
		-0.00614332	0.441708		-0.0218975	0.442404
		-0.00600476	0.44335		-0.0217391	0.444073
		-0.00564457	0.444992		-0.0217391	0.445743
		-0.00414152	0.446634		-0.0215531	0.447412
		-0.00363269	0.448276		-0.0213992	0.449082
		-0.00230936	0.449918		-0.0212766	0.450751
		-0.00205255	0.45156		-0.0212766	0.452421
		-0.0010202	0.453202		-0.0212766	0.45409
		-0.00050417	0.454844		-0.0212766	0.45576
		-0.000186141	0.456486		-0.0212766	0.457429
		0.000511151	0.458128		-0.0212766	0.459098
		0.00058943	0.45977		-0.0212232	0.460768
		0.00143121	0.461412		-0.0174343	0.462437
		0.00205024	0.463054		-0.0167414	0.464107
		0.00239692	0.464696		-0.0164695	0.465776
		0.00261262	0.466338		-0.0164268	0.467446
		0.00263951	0.46798		-0.015913	0.469115
		0.00270766	0.469622		-0.0158975	0.470785
		0.00283398	0.471264		-0.0157362	0.472454
		0.00340949	0.472906		-0.0155334	0.474124
		0.00461601	0.474548		-0.0155256	0.475793
		0.00627941	0.47619		-0.015036	0.477462
		0.00642671	0.477833		-0.0141848	0.479132
		0.0074081	0.479475		-0.013851	0.480801
		0.00818739	0.481117		-0.0138404	0.482471
		0.00831611	0.482759		-0.0137347	0.48414
		0.00873758	0.484401		-0.0133129	0.48581
		0.00970816	0.486043		-0.0113055	0.487479
		0.00979921	0.487685		-0.0112477	0.489149
		0.0111196	0.489327		-0.0101711	0.490818
		0.0111239	0.490969		-0.00821835	0.492487
		0.0117604	0.492611		-0.00744857	0.494157
		0.0122903	0.494253		-0.00703951	0.495826
		0.0123119	0.495895		-0.00544899	0.497496
		0.0123329	0.497537		-0.00510642	0.499165
		0.0126703	0.499179		-0.00470335	0.500835
		0.0130604	0.500821		-0.00453214	0.502504
		0.0132017	0.502463		-0.00400421	0.504174
		0.0152009	0.504105		-0.00225721	0.505843
		0.0161083	0.505747		-0.00189359	0.507513
		0.0172538	0.507389		-0.000845271	0.509182
		0.0178381	0.509031		-0.000808131	0.510851
		0.0178457	0.510673		0.000426163	0.512521
		0.0184562	0.512315		0.000597548	0.51419
		0.0185258	0.513957		0.00209891	0.51586
		0.0185844	0.515599		0.00215327	0.517529
		0.0193626	0.517241		0.00262811	0.519199
		0.0202243	0.518883		0.00270501	0.520868
		0.020535	0.520525		0.00461487	0.522538
		0.0209501	0.522167		0.00543958	0.524207
		0.0211197	0.52381		0.00754961	0.525876
		0.0217341	0.525452		0.00779809	0.527546
		0.0220207	0.527094		0.00876385	0.529215
		0.0233819	0.528736		0.00895166	0.530885
		0.0238484	0.530378		0.00954457	0.532554
		0.0243564	0.53202		0.00979998	0.534224
		0.0250402	0.533662		0.00995706	0.535893
		0.0263192	0.535304		0.0101594	0.537563
		0.027494	0.536946		0.0102742	0.539232
		0.0278384	0.538588		0.0103554	0.540902
		0.0295359	0.54023		0.0104463	0.542571
		0.0298465	0.541872		0.0108298	0.54424
		0.0313434	0.543514		0.01089	0.54591
		0.0320439	0.545156		0.0116946	0.547579
		0.0345144	0.546798		0.0119425	0.549249
		0.0348469	0.54844		0.0143688	0.550918
		0.0352819	0.550082		0.0150696	0.552588
		0.0354149	0.551724		0.0156161	0.554257
		0.0376076	0.553366		0.0156368	0.555927
		0.0381444	0.555008		0.0159865	0.557596
		0.0385839	0.55665		0.016122	0.559265
		0.0389681	0.558292		0.0165604	0.560935
		0.0394049	0.559934		0.0193638	0.562604
		0.039936	0.561576		0.0202192	0.564274
		0.0401787	0.563218		0.0203446	0.565943
		0.0413945	0.56486		0.0205312	0.567613
		0.0415577	0.566502		0.0208629	0.569282
		0.0417086	0.568144		0.0214821	0.570952
		0.0425221	0.569787		0.0214844	0.572621
		0.0427268	0.571429		0.0216187	0.57429
		0.0429794	0.573071		0.0218095	0.57596
		0.0432656	0.574713		0.0229411	0.577629
		0.0435061	0.576355		0.0231719	0.579299
		0.0440913	0.577997		0.023444	0.580968
		0.0443704	0.579639		0.0239106	0.582638
		0.0462703	0.581281		0.0241961	0.584307
		0.047484	0.582923		0.0246692	0.585977
		0.0480331	0.584565		0.0261725	0.587646
		0.0490161	0.586207		0.0262156	0.589316
		0.0496141	0.587849		0.0271762	0.590985
		0.0501197	0.589491		0.0274247	0.592654
		0.0513865	0.591133		0.0280195	0.594324
		0.0523712	0.592775		0.0294064	0.595993
		0.0527574	0.594417		0.0299365	0.597663
		0.0541274	0.596059		0.0305393	0.599332
		0.0558924	0.597701		0.0311086	0.601002
		0.0568391	0.599343		0.0312376	0.602671
		0.0586681	0.600985		0.0318807	0.604341
		0.0588779	0.602627		0.0321787	0.60601
		0.0592211	0.604269		0.0339067	0.607679
		0.0616306	0.605911		0.034372	0.609349
		0.0617611	0.607553		0.034459	0.611018
		0.0623722	0.609195		0.0348326	0.612688
		0.0623875	0.610837		0.0356696	0.614357
		0.0630015	0.612479		0.0359987	0.616027
		0.0631377	0.614122		0.0370336	0.617696
		0.0631606	0.615764		0.0385732	0.619366
		0.063977	0.617406		0.0386357	0.621035
		0.0643639	0.619048		0.0407435	0.622705
		0.0645675	0.62069		0.0409345	0.624374
		0.0648677	0.622332		0.0414634	0.626043
		0.0671666	0.623974		0.04177	0.627713
		0.0681393	0.625616		0.0418956	0.629382
		0.0685135	0.627258		0.042755	0.631052
		0.0700092	0.6289		0.0445753	0.632721
		0.0706586	0.630542		0.045648	0.634391
		0.0728845	0.632184		0.046336	0.63606
		0.0734863	0.633826		0.0468719	0.63773
		0.0755427	0.635468		0.0471032	0.639399
		0.0758702	0.63711		0.0472045	0.641068
		0.0759287	0.638752		0.0480096	0.642738
		0.0761188	0.640394		0.0482768	0.644407
		0.0766914	0.642036		0.0491926	0.646077
		0.076939	0.643678		0.0518386	0.647746
		0.0777601	0.64532		0.0522489	0.649416
		0.0779174	0.646962		0.0528546	0.651085
		0.0780954	0.648604		0.053528	0.652755
		0.0786511	0.650246		0.0543148	0.654424
		0.0789914	0.651888		0.0543283	0.656093
		0.0800637	0.65353		0.0543332	0.657763
		0.0804617	0.655172		0.0549911	0.659432
		0.082059	0.656814		0.0561515	0.661102
		0.0824728	0.658456		0.0562013	0.662771
		0.0841013	0.660099		0.0562972	0.664441
		0.0841244	0.661741		0.0574702	0.66611
		0.0856075	0.663383		0.0582345	0.66778
		0.0866556	0.665025		0.0582569	0.669449
		0.0875373	0.666667		0.0593434	0.671119
		0.0880065	0.668309		0.0595408	0.672788
		0.0906135	0.669951		0.0611528	0.674457
		0.0912488	0.671593		0.0614814	0.676127
		0.0928516	0.673235		0.0615514	0.677796
		0.0941016	0.674877		0.0617363	0.679466
		0.094552	0.676519		0.062922	0.681135
		0.0962198	0.678161		0.0668269	0.682805
		0.0964163	0.679803		0.0670502	0.684474
		0.0975141	0.681445		0.0673563	0.686144
		0.0976155	0.683087		0.0674082	0.687813
		0.0980814	0.684729		0.0679541	0.689482
		0.0989243	0.686371		0.0681582	0.691152
		0.0996282	0.688013		0.0701997	0.692821
		0.099826	0.689655		0.0705191	0.694491
		0.100068	0.691297		0.0711647	0.69616
		0.100328	0.692939		0.0725368	0.69783
		0.100671	0.694581		0.0732356	0.699499
		0.101694	0.696223		0.0733088	0.701169
		0.102366	0.697865		0.0735414	0.702838
		0.104803	0.699507		0.07415	0.704508
		0.105839	0.701149		0.0744158	0.706177
		0.105875	0.702791		0.0747492	0.707846
		0.107178	0.704433		0.0766692	0.709516
		0.107834	0.706076		0.0768006	0.711185
		0.110351	0.707718		0.078391	0.712855
		0.111486	0.70936		0.080238	0.714524
		0.112889	0.711002		0.0804285	0.716194
		0.113205	0.712644		0.0807689	0.717863
		0.113755	0.714286		0.081299	0.719533
		0.115541	0.715928		0.0823595	0.721202
		0.117225	0.71757		0.0825492	0.722871
		0.117256	0.719212		0.0832319	0.724541
		0.118622	0.720854		0.0845308	0.72621
		0.121301	0.722496		0.0865523	0.72788
		0.122523	0.724138		0.0875361	0.729549
		0.125147	0.72578		0.0892285	0.731219
		0.125815	0.727422		0.0900216	0.732888
		0.126568	0.729064		0.0901155	0.734558
		0.127009	0.730706		0.0910937	0.736227
		0.127693	0.732348		0.0924574	0.737896
		0.128659	0.73399		0.0936459	0.739566
		0.12917	0.735632		0.094055	0.741235
		0.129547	0.737274		0.0944169	0.742905
		0.130277	0.738916		0.0960834	0.744574
		0.130799	0.740558		0.09673	0.746244
		0.131763	0.7422		0.0967351	0.747913
		0.131789	0.743842		0.0975171	0.749583
		0.132992	0.745484		0.0984375	0.751252
		0.13434	0.747126		0.0990813	0.752922
		0.13508	0.748768		0.099832	0.754591
		0.138366	0.750411		0.104234	0.75626
		0.138923	0.752053		0.105676	0.75793
		0.139152	0.753695		0.107928	0.759599
		0.139605	0.755337		0.108272	0.761269
		0.143373	0.756979		0.108451	0.762938
		0.144986	0.758621		0.11056	0.764608
		0.145309	0.760263		0.110666	0.766277
		0.145625	0.761905		0.11098	0.767947
		0.148056	0.763547		0.110995	0.769616
		0.150877	0.765189		0.111329	0.771285
		0.151095	0.766831		0.112933	0.772955
		0.151243	0.768473		0.113081	0.774624
		0.151327	0.770115		0.113488	0.776294
		0.151683	0.771757		0.113863	0.777963
		0.15281	0.773399		0.113887	0.779633
		0.154133	0.775041		0.114368	0.781302
		0.155259	0.776683		0.114478	0.782972
		0.155937	0.778325		0.115223	0.784641
		0.157438	0.779967		0.115651	0.786311
		0.159017	0.781609		0.115677	0.78798
		0.161151	0.783251		0.117702	0.789649
		0.16124	0.784893		0.120583	0.791319
		0.162508	0.786535		0.122167	0.792988
		0.165006	0.788177		0.122993	0.794658
		0.165469	0.789819		0.123314	0.796327
		0.165915	0.791461		0.123971	0.797997
		0.16596	0.793103		0.125707	0.799666
		0.166317	0.794745		0.12598	0.801336
		0.166893	0.796388		0.126556	0.803005
		0.168244	0.79803		0.128124	0.804674
		0.169896	0.799672		0.129145	0.806344
		0.170101	0.801314		0.129699	0.808013
		0.173111	0.802956		0.130204	0.809683
		0.173435	0.804598		0.130791	0.811352
		0.175176	0.80624		0.131399	0.813022
		0.177868	0.807882		0.133317	0.814691
		0.180395	0.809524		0.13364	0.816361
		0.18089	0.811166		0.134304	0.81803
		0.182033	0.812808		0.135046	0.819699
		0.184261	0.81445		0.136813	0.821369
		0.184824	0.816092		0.13765	0.823038
		0.185571	0.817734		0.138219	0.824708
		0.190969	0.819376		0.141233	0.826377
		0.191705	0.821018		0.141979	0.828047
		0.192352	0.82266		0.1424	0.829716
		0.193165	0.824302		0.144215	0.831386
		0.195203	0.825944		0.144361	0.833055
		0.195805	0.827586		0.1455	0.834725
		0.196059	0.829228		0.145841	0.836394
		0.197608	0.83087		0.1467	0.838063
		0.198652	0.832512		0.14784	0.839733
		0.198662	0.834154		0.148788	0.841402
		0.199363	0.835796		0.149565	0.843072
		0.204078	0.837438		0.149857	0.844741
		0.20453	0.83908		0.154419	0.846411
		0.205315	0.840722		0.155961	0.84808
		0.20647	0.842365		0.15843	0.84975
		0.20669	0.844007		0.159585	0.851419
		0.206787	0.845649		0.159697	0.853088
		0.206964	0.847291		0.160002	0.854758
		0.207455	0.848933		0.160407	0.856427
		0.207567	0.850575		0.161313	0.858097
		0.209352	0.852217		0.163167	0.859766
		0.210458	0.853859		0.166699	0.861436
		0.214289	0.855501		0.167212	0.863105
		0.217427	0.857143		0.167889	0.864775
		0.21864	0.858785		0.173723	0.866444
		0.220373	0.860427		0.175265	0.868114
		0.220477	0.862069		0.177531	0.869783
		0.220532	0.863711		0.178576	0.871452
		0.220728	0.865353		0.181124	0.873122
		0.222113	0.866995		0.18553	0.874791
		0.223363	0.868637		0.185779	0.876461
		0.226083	0.870279		0.189796	0.87813
		0.228055	0.871921		0.191284	0.8798
		0.229185	0.873563		0.19179	0.881469
		0.23307	0.875205		0.195077	0.883139
		0.234329	0.876847		0.195546	0.884808
		0.234355	0.878489		0.200539	0.886477
		0.234814	0.880131		0.201585	0.888147
		0.236485	0.881773		0.202481	0.889816
		0.236637	0.883415		0.202563	0.891486
		0.238163	0.885057		0.202682	0.893155
		0.239034	0.8867		0.202894	0.894825
		0.239447	0.888342		0.206327	0.896494
		0.240632	0.889984		0.207711	0.898164
		0.242911	0.891626		0.207934	0.899833
		0.244413	0.893268		0.209436	0.901503
		0.246008	0.89491		0.210106	0.903172
		0.247888	0.896552		0.212151	0.904841
		0.248935	0.898194		0.212412	0.906511
		0.253777	0.899836		0.212609	0.90818
		0.255472	0.901478		0.213499	0.90985
		0.257228	0.90312		0.215751	0.911519
		0.263287	0.904762		0.217444	0.913189
		0.263288	0.906404		0.218992	0.914858
		0.265209	0.908046		0.221306	0.916528
		0.265559	0.909688		0.221702	0.918197
		0.265695	0.91133		0.222896	0.919866
		0.267087	0.912972		0.225335	0.921536
		0.269013	0.914614		0.226966	0.923205
		0.274372	0.916256		0.228801	0.924875
		0.2773	0.917898		0.232218	0.926544
		0.28013	0.91954		0.234335	0.928214
		0.283592	0.921182		0.234682	0.929883
		0.291344	0.922824		0.235393	0.931553
		0.296377	0.924466		0.248313	0.933222
		0.298205	0.926108		0.25025	0.934891
		0.299693	0.92775		0.25226	0.936561
		0.30092	0.929392		0.253305	0.93823
		0.301393	0.931034		0.26475	0.9399
		0.303534	0.932677		0.266403	0.941569
		0.306811	0.934319		0.267576	0.943239
		0.310147	0.935961		0.270587	0.944908
		0.311562	0.937603		0.278746	0.946578
		0.31687	0.939245		0.28477	0.948247
		0.320798	0.940887		0.289587	0.949917
		0.325998	0.942529		0.290104	0.951586
		0.332349	0.944171		0.293952	0.953255
		0.339864	0.945813		0.295353	0.954925
		0.340848	0.947455		0.295494	0.956594
		0.344315	0.949097		0.305473	0.958264
		0.349641	0.950739		0.306074	0.959933
		0.353057	0.952381		0.311557	0.961603
		0.353781	0.954023		0.326268	0.963272
		0.355304	0.955665		0.328745	0.964942
		0.359098	0.957307		0.332315	0.966611
		0.366374	0.958949		0.337678	0.96828
		0.370795	0.960591		0.346972	0.96995
		0.372981	0.962233		0.349114	0.971619
		0.373194	0.963875		0.350834	0.973289
		0.380174	0.965517		0.355926	0.974958
		0.400147	0.967159		0.356384	0.976628
		0.401151	0.968801		0.363328	0.978297
		0.406748	0.970443		0.474621	0.979967
		0.408391	0.972085		0.474753	0.981636
		0.40858	0.973727		0.477273	0.983306
		0.416739	0.975369		0.479167	0.984975
		0.42539	0.977011		0.502421	0.986644
		0.437521	0.978654		0.530421	0.988314
		0.464459	0.980296		0.533827	0.989983
		0.465104	0.981938		0.545566	0.991653
		0.483173	0.98358		0.648629	0.993322
		0.483891	0.985222		0.679039	0.994992
		0.485438	0.986864		0.714052	0.996661
		0.488095	0.988506		0.730445	1
		0.499358	0.990148
		0.501069	0.99179
		0.581989	0.993432
		0.799676	0.995074
		0.925785	1

## Sheet: 4a
VS baseline 2
0	0	0	0	35.7492	26.5704	0	0	0	0	0	0
0	0	0	0	3.13323	13.8627	0	0	0	0	0	0
0	0	0	19.6652	0	4.13354	0	0	0	0	0	0
0	0	0	11.8131	9.06553	0	0	0	0	0	0	0
0	7.18965	0	0	44.5592	32.2754	0	0	0	0	0	0
0	0	0	4.19905	13.4772	4.19025	0	0	0	0	0	0
0	0	0	5.23242	5.52322	0	14.4071	0	0	0	0	0
0	0	8.35947	0	5.58653	0	0	3.69917	0	0	0	0
0	0	0	7.89564	9.77301	33.9968	9.37715	0	0	0	0	0
0	0	0	8.57526	26.0811	26.9286	6.37207	0	0	0	0	0
0	0	0	0	0	24.3158	3.21518	0	0	0	0	0
0	0	6.56464	10.285	6.42518	0	5.21462	0	0	0	0	0
0	0	0	0	7.51411	26.6175	0	0	0	0	0	0
0	0	0	9.95608	9.07426	8.055	0	0	0	0	0	0
0	0	0	0	0	0	0	0	0	0	0	0
0	0	5.22857	8.80517	11.5256	3.9824	0	0	0	0	0	0
0	0	10.5314	13.0003	18.9791	0	0	0	0	0	0	0
0	0	0	0	0	5.75867	0	0	0	0	0	0
0	0	0	0	0	0	0	0	0	0	0	0
0	0	0	0	0	0	4.20288	0	0	0	0	0
0	0	0	0	8.81567	0	0	0	0	0	0	0
0	0	0	0	0	0	0	0	0	0	0	0
0	0	0	17.7921	5.05275	0	0	0	0	0	0	0
0	0	0	6.68046	8.39093	0	0	0	0	0	0	0
0	0	0	0	11.1371	0	0	0	0	0	0	0
0	0	3.32269	0	0	5.64403	0	0	0	0	0	0
0	0	3.86285	7.27793	3.9402	3.84079	0	0	0	0	0	0
0	0	0	0	0	0	0	0	0	0	0	0
0	0	3.11332	7.5033	12.3933	0	0	0	0	0	0	0
0	0	0	0	0	6.00812	0	0	0	0	0	0
VS post-learning
0	0	0	4.32192	9.23749	0	0	0	0	0	0	0
0	0	0	4.81486	8.06966	4.22648	0	0	0	0	0	0
0	0	0	19.9287	3.15173	3.4023	0	0	0	0	0	0
0	0	0	7.70953	11.5433	0	0	0	0	0	0	0
0	0	0	8.19801	16.988	13.4075	0	0	0	0	0	0
0	0	0	5.42341	0	11.6587	0	0	0	0	0	0
0	0	6.62446	11.1832	17.8592	12.3155	0	0	0	0	0	0
0	0	0	0	10.7704	5.23888	0	0	0	0	0	0
0	0	3.27642	0	8.32607	26.8201	0	0	0	0	0	0
0	0	0	0	6.91393	0	0	0	0	0	0	0
0	0	0	0	0	5.11198	0	0	0	0	0	0
0	0	0	0	6.48163	0	0	0	0	0	0	0
0	0	0	0	0	5.11254	0	0	0	0	0	0
0	0	3.80274	19.8569	10.6965	20.9298	0	0	0	0	0	0
0	0	0	14.1724	7.54018	0	0	0	0	0	0	0
0	0	0	9.31239	0	0	0	0	0	0	0	0
0	0	10.8207	23.6998	11.3483	5.08538	0	0	0	0	0	0
0	0	0	6.3594	20.058	0	0	0	0	0	0	0
0	0	0	0	3.20592	0	0	0	0	0	0	0
0	0	0	14.5606	4.48315	0	0	0	0	0	0	0
0	0	0	0	7.10653	0	0	0	0	0	0	0
0	0	3.15521	0	5.57228	3.18451	0	0	0	0	0	0
0	0	0	0	7.03021	0	0	0	0	0	0	0
0	0	0	10.683	5.65002	19.0497	0	0	0	0	0	0
0	0	14.4959	12.3156	4.0137	8.93806	0	0	0	0	0	0
0	0	0	4.7729	38.4817	0	0	0	0	0	0	0
0	0	5.95574	7.85619	9.45981	13.9417	0	0	0	0	0	0
0	0	0	0	39.9022	0	0	0	0	0	0	0
0	0	0	0	5.10153	0	0	0	0	0	0	0
0	0	0	4.94959	4.40317	7.77851	0	0	0	0	0	0

## Sheet: 4b
Direct positive neuron VS baseline 2				Direct positive neuron VS post-learning					Indirect neuron VS baseline 2				Indirect neuron VS post-learning
x	y	Amplitude		x	y	Amplitude			x	y	Amplitude		x	y	Amplitude
0.02	0	0		0.02	0	0.107341			0.02	0	0.750991		0.02	0	0.0916103
0.02	15	0		0.02	15	0.583514			0.02	15	5.06309		0.02	15	1.103
0.02	30	0.0679264		0.02	30	0.105224			0.02	30	5.48509		0.02	30	0.251858
0.02	45	0		0.02	45	0.0778905			0.02	45	1.6309		0.02	45	0
0.02	60	0		0.02	60	0.537385			0.02	60	2.30659		0.02	60	0
0.02	75	0		0.02	75	0			0.02	75	0.2721		0.02	75	0
0.02	90	0		0.02	90	0			0.02	90	0		0.02	90	0
0.02	105	0		0.02	105	0			0.02	105	0		0.02	105	0
0.02	120	0		0.02	120	0			0.02	120	0		0.02	120	0
0.02	135	0		0.02	135	0			0.02	135	0		0.02	135	0
0.02	150	0		0.02	150	0			0.02	150	0		0.02	150	0
0.02	165	0		0.02	165	0			0.02	165	0		0.02	165	0.3244
0.04	0	0.286986		0.04	0	0.125486			0.04	0	4.82563		0.04	0	5.74067
0.04	15	1.67693		0.04	15	13.0989			0.04	15	4.54015		0.04	15	23.6011
0.04	30	5.99364		0.04	30	11.0599			0.04	30	7.30039		0.04	30	21.6092
0.04	45	10.1175		0.04	45	0.230698			0.04	45	4.21747		0.04	45	6.57575
0.04	60	5.23113		0.04	60	0.0960392			0.04	60	0.328287		0.04	60	1.07384
0.04	75	1.26445		0.04	75	0			0.04	75	0		0.04	75	0
0.04	90	0		0.04	90	0			0.04	90	0.270402		0.04	90	0
0.04	105	0		0.04	105	0			0.04	105	0		0.04	105	0
0.04	120	0		0.04	120	0			0.04	120	0		0.04	120	0
0.04	135	0		0.04	135	0			0.04	135	0		0.04	135	0
0.04	150	0		0.04	150	0			0.04	150	0		0.04	150	0
0.04	165	0		0.04	165	0			0.04	165	0		0.04	165	1.14865
0.06	0	0.0685585		0.06	0	0.731259			0.06	0	0.656543		0.06	0	3.4853
0.06	15	1.7691		0.06	15	4.71891			0.06	15	4.39621		0.06	15	12.5483
0.06	30	2.82129		0.06	30	3.28748			0.06	30	1.47292		0.06	30	7.52526
0.06	45	1.60004		0.06	45	2.92098			0.06	45	0.0893843		0.06	45	0.83823
0.06	60	0.0642746		0.06	60	0			0.06	60	0		0.06	60	0.0867576
0.06	75	0		0.06	75	0.0889756			0.06	75	0		0.06	75	0
0.06	90	0		0.06	90	0.2404			0.06	90	0.0845289		0.06	90	0.113664
0.06	105	0		0.06	105	0			0.06	105	0.0745093		0.06	105	0
0.06	120	0		0.06	120	0			0.06	120	0		0.06	120	0
0.06	135	0		0.06	135	0			0.06	135	0		0.06	135	0
0.06	150	0		0.06	150	0			0.06	150	0		0.06	150	0
0.06	165	0		0.06	165	0			0.06	165	0		0.06	165	0
0.08	0	0		0.08	0	0			0.08	0	0.15458		0.08	0	0.749077
0.08	15	0.0746824		0.08	15	0.972551			0.08	15	0.0742124		0.08	15	2.45057
0.08	30	0		0.08	30	1.35545			0.08	30	0		0.08	30	1.92516
0.08	45	0.104368		0.08	45	0.131336			0.08	45	0		0.08	45	0
0.08	60	0		0.08	60	0			0.08	60	0		0.08	60	0
0.08	75	0		0.08	75	0			0.08	75	0		0.08	75	0
0.08	90	0		0.08	90	0			0.08	90	0		0.08	90	0
0.08	105	0		0.08	105	0			0.08	105	0		0.08	105	0
0.08	120	0		0.08	120	0			0.08	120	0		0.08	120	0
0.08	135	0		0.08	135	0			0.08	135	0		0.08	135	0
0.08	150	0		0.08	150	0			0.08	150	0		0.08	150	0
0.08	165	0		0.08	165	0			0.08	165	0		0.08	165	0
0.1	0	0		0.1	0	0.508642			0.1	0	0		0.1	0	0
0.1	15	0		0.1	15	0.0827208			0.1	15	0		0.1	15	0.710272
0.1	30	0.557617		0.1	30	0			0.1	30	0		0.1	30	0.126785
0.1	45	0		0.1	45	0			0.1	45	0		0.1	45	0
0.1	60	0		0.1	60	0			0.1	60	0		0.1	60	0
0.1	75	0		0.1	75	0			0.1	75	0		0.1	75	0
0.1	90	0		0.1	90	0			0.1	90	0		0.1	90	0
0.1	105	0		0.1	105	0			0.1	105	0		0.1	105	0
0.1	120	0		0.1	120	0			0.1	120	0		0.1	120	0
0.1	135	0		0.1	135	0			0.1	135	0		0.1	135	0
0.1	150	0		0.1	150	0			0.1	150	0		0.1	150	0
0.1	165	0		0.1	165	0			0.1	165	0		0.1	165	0
0.12	0	0		0.12	0	0			0.12	0	0		0.12	0	0
0.12	15	0		0.12	15	0			0.12	15	0		0.12	15	0
0.12	30	0		0.12	30	0			0.12	30	0		0.12	30	0
0.12	45	0.155677		0.12	45	0			0.12	45	0		0.12	45	0
0.12	60	0		0.12	60	0			0.12	60	0		0.12	60	0
0.12	75	0		0.12	75	0			0.12	75	0		0.12	75	0
0.12	90	0		0.12	90	0			0.12	90	0		0.12	90	0
0.12	105	0		0.12	105	0			0.12	105	0		0.12	105	0
0.12	120	0		0.12	120	0.11532			0.12	120	0		0.12	120	0
0.12	135	0		0.12	135	0			0.12	135	0		0.12	135	0
0.12	150	0		0.12	150	0			0.12	150	0		0.12	150	0
0.12	165	0.101798		0.12	165	0			0.12	165	0		0.12	165	0
0.14	0	0		0.14	0	0			0.14	0	0		0.14	0	0
0.14	15	0		0.14	15	0			0.14	15	0		0.14	15	0
0.14	30	0		0.14	30	0			0.14	30	0		0.14	30	0
0.14	45	0		0.14	45	0			0.14	45	0		0.14	45	0
0.14	60	0		0.14	60	0			0.14	60	0		0.14	60	0
0.14	75	0		0.14	75	0			0.14	75	0		0.14	75	0
0.14	90	0		0.14	90	0			0.14	90	0		0.14	90	0
0.14	105	0		0.14	105	0			0.14	105	0		0.14	105	0
0.14	120	0		0.14	120	0			0.14	120	0		0.14	120	0
0.14	135	0		0.14	135	0			0.14	135	0		0.14	135	0
0.14	150	0		0.14	150	0			0.14	150	0		0.14	150	0
0.14	165	0		0.14	165	0			0.14	165	0		0.14	165	0
0.16	0	0		0.16	0	0			0.16	0	0		0.16	0	0
0.16	15	0		0.16	15	0			0.16	15	0.213123		0.16	15	0
0.16	30	0		0.16	30	0.0798764			0.16	30	0		0.16	30	0
0.16	45	0		0.16	45	0			0.16	45	0		0.16	45	0
0.16	60	0.183714		0.16	60	0			0.16	60	0		0.16	60	0
0.16	75	0		0.16	75	0			0.16	75	0		0.16	75	0
0.16	90	0		0.16	90	0			0.16	90	0		0.16	90	0
0.16	105	0		0.16	105	0			0.16	105	0		0.16	105	0
0.16	120	0		0.16	120	0.595587			0.16	120	0		0.16	120	0
0.16	135	0		0.16	135	0			0.16	135	0		0.16	135	0
0.16	150	0.109093		0.16	150	0.302867			0.16	150	0		0.16	150	0
0.16	165	0		0.16	165	0			0.16	165	0.107082		0.16	165	0
0.18	0	0		0.18	0	0			0.18	0	0.12894		0.18	0	0
0.18	15	0		0.18	15	0.128772			0.18	15	0		0.18	15	0
0.18	30	0		0.18	30	0			0.18	30	0		0.18	30	0
0.18	45	0		0.18	45	0			0.18	45	0		0.18	45	0
0.18	60	0		0.18	60	0			0.18	60	0		0.18	60	0
0.18	75	0		0.18	75	0			0.18	75	0		0.18	75	0
0.18	90	0		0.18	90	0			0.18	90	0		0.18	90	0
0.18	105	0		0.18	105	0			0.18	105	0		0.18	105	0
0.18	120	0		0.18	120	0			0.18	120	0		0.18	120	0
0.18	135	0		0.18	135	0			0.18	135	0		0.18	135	0
0.18	150	0		0.18	150	0			0.18	150	0		0.18	150	0
0.18	165	0		0.18	165	0			0.18	165	0		0.18	165	0
0.2	0	0		0.2	0	0			0.2	0	0		0.2	0	0
0.2	15	0		0.2	15	0			0.2	15	0		0.2	15	0
0.2	30	0		0.2	30	0			0.2	30	0.33966		0.2	30	0
0.2	45	0		0.2	45	0			0.2	45	0.391964		0.2	45	0
0.2	60	0		0.2	60	0			0.2	60	0		0.2	60	0
0.2	75	0		0.2	75	0			0.2	75	0		0.2	75	0
0.2	90	0		0.2	90	0			0.2	90	0		0.2	90	0
0.2	105	0		0.2	105	0			0.2	105	0		0.2	105	0
0.2	120	0		0.2	120	0			0.2	120	0		0.2	120	0
0.2	135	0		0.2	135	0.114436			0.2	135	0		0.2	135	0
0.2	150	0		0.2	150	0			0.2	150	0		0.2	150	0
0.2	165	0		0.2	165	0			0.2	165	0.0853094		0.2	165	0
0.22	0	0		0.22	0	0			0.22	0	0.158772		0.22	0	0
0.22	15	0		0.22	15	0			0.22	15	0.481678		0.22	15	0
0.22	30	0		0.22	30	0.0797639			0.22	30	0.0668763		0.22	30	0
0.22	45	0		0.22	45	0			0.22	45	0		0.22	45	0.130345
0.22	60	0		0.22	60	0			0.22	60	0		0.22	60	0
0.22	75	0		0.22	75	0.131361			0.22	75	0		0.22	75	0.264559
0.22	90	0		0.22	90	0			0.22	90	0		0.22	90	0
0.22	105	0		0.22	105	0			0.22	105	0		0.22	105	0
0.22	120	0		0.22	120	0			0.22	120	0		0.22	120	0
0.22	135	0		0.22	135	0			0.22	135	0		0.22	135	0
0.22	150	0		0.22	150	0			0.22	150	0		0.22	150	0
0.22	165	0		0.22	165	0			0.22	165	0.142071		0.22	165	0
0.24	0	0		0.24	0	0			0.24	0	0.153409		0.24	0	0
0.24	15	0		0.24	15	0			0.24	15	0		0.24	15	0
0.24	30	0		0.24	30	0			0.24	30	0.151405		0.24	30	0
0.24	45	0		0.24	45	0			0.24	45	0		0.24	45	0.252782
0.24	60	0		0.24	60	0			0.24	60	0		0.24	60	0
0.24	75	0		0.24	75	0			0.24	75	0		0.24	75	0
0.24	90	0		0.24	90	0			0.24	90	0		0.24	90	0
0.24	105	0		0.24	105	0			0.24	105	0		0.24	105	0
0.24	120	0		0.24	120	0			0.24	120	0		0.24	120	0
0.24	135	0		0.24	135	0			0.24	135	0		0.24	135	0
0.24	150	0		0.24	150	0			0.24	150	0		0.24	150	0
0.24	165	0		0.24	165	0			0.24	165	0.0717322		0.24	165	0
0.26	0	0		0.26	0	0			0.26	0	0		0.26	0	0.604944
0.26	15	0		0.26	15	0			0.26	15	0.0767879		0.26	15	0
0.26	30	0		0.26	30	0			0.26	30	0		0.26	30	0
0.26	45	0		0.26	45	0.124703			0.26	45	0		0.26	45	0
0.26	60	0		0.26	60	0			0.26	60	0.142704		0.26	60	0
0.26	75	0		0.26	75	0			0.26	75	0		0.26	75	0
0.26	90	0		0.26	90	0			0.26	90	0		0.26	90	0
0.26	105	0		0.26	105	0			0.26	105	0		0.26	105	0
0.26	120	0		0.26	120	0			0.26	120	0		0.26	120	0
0.26	135	0		0.26	135	0			0.26	135	0		0.26	135	0
0.26	150	0		0.26	150	0			0.26	150	0		0.26	150	0
0.26	165	0		0.26	165	0			0.26	165	0		0.26	165	0
0.28	0	0		0.28	0	0			0.28	0	0.139233		0.28	0	0
0.28	15	0		0.28	15	0			0.28	15	0.135926		0.28	15	0
0.28	30	0		0.28	30	0			0.28	30	0		0.28	30	0.22384
0.28	45	0		0.28	45	0			0.28	45	0.428695		0.28	45	0
0.28	60	0		0.28	60	0.173501			0.28	60	0		0.28	60	0
0.28	75	0		0.28	75	0			0.28	75	0		0.28	75	0
0.28	90	0		0.28	90	0			0.28	90	0		0.28	90	0
0.28	105	0		0.28	105	0			0.28	105	0		0.28	105	0
0.28	120	0		0.28	120	0			0.28	120	0.18349		0.28	120	0
0.28	135	0		0.28	135	0			0.28	135	0		0.28	135	0
0.28	150	0		0.28	150	0.223403			0.28	150	0		0.28	150	0
0.28	165	0		0.28	165	0			0.28	165	0.577509		0.28	165	0
0.3	0	0		0.3	0	0			0.3	0	0.41042		0.3	0	0
0.3	15	0		0.3	15	1.41145			0.3	15	0		0.3	15	0.198789
0.3	30	0		0.3	30	0.671402			0.3	30	0.131523		0.3	30	0.27049
0.3	45	0		0.3	45	0			0.3	45	0		0.3	45	0
0.3	60	0		0.3	60	0			0.3	60	0.0779679		0.3	60	0
0.3	75	0		0.3	75	0			0.3	75	0		0.3	75	0
0.3	90	0		0.3	90	0.212796			0.3	90	0		0.3	90	0.0932958
0.3	105	0		0.3	105	0			0.3	105	0.112629		0.3	105	0.276897
0.3	120	0		0.3	120	0			0.3	120	0		0.3	120	0
0.3	135	0		0.3	135	0			0.3	135	0		0.3	135	0
0.3	150	0		0.3	150	0			0.3	150	0		0.3	150	0
0.3	165	0		0.3	165	0			0.3	165	0.115135		0.3	165	0

## Sheet: 4d
-0.0645161
0.0420213
-0.326087
-0.217391
0.0143617
0.0130933
0.159847
0.0833333
-0.23913
0.0384615
-0.216346
-0.339744
0.195035
0.407529
-0.0851064
-0.1875
0.0388889
0.329514
-0.0625
-0.0625
-0.229167
-0.0833333
0.00404858
0.00438596
-0.198381
0.0687646
0.385163
-0.0531309
0.0286169
-0.0606061
-0.117647
-0.0196078
-0.264678
-0.114286
-0.1375
0.0228758
0.104167
-0.243402
-0.0909091

[truncated: 13 more sheets: 4e, 5c, 5d, 5e, 5f, 5g, 6b, 6c, 6d, 6e, 6f, 6g, 6h]
