# Supplementary material for: Existing function in primary visual cortex is not perturbed by new skill acquisition of a non-matched sensory task
Source: Nat Commun. 2022 Jun 25;13:3638. doi: 10.1038/s41467-022-31440-y (PMC9233699; doi:10.1038/s41467-022-31440-y)
Supplement: Supplementary file 11 — Source Data [file 41467_2022_31440_MOESM11_ESM.zip › SourceData_Supplement.xlsx]

## Sheet: S1b
	Hit	Withold	Miss	False alarm
Mouse 1	0.48	0.49	0.01	0.02
Mouse 2	0.44	0.37	0.06	0.13
Mouse 3	0.45	0.38	0.02	0.15
Mouse 4	0.33	0.47	0.13	0.07
Mouse 5	0.45	0.44	0.03	0.08
Mouse 6	0.49	0.39	0.04	0.08

## Sheet: S1d
	First Session	Last Session
mouse 1	0.495446	3.8056
mouse 2	1.23129	1.81833
mouse 3	0.550813	2.67624
mouse 4	0.520118	2.7952
mouse 5	0.53911	2.55439
mouse 6	0.80998	2.38899

## Sheet: S7a
regression		perfromance
x	y	x	y
1	0.239675	1	0.259259
10	0.212825	2	0.214876
		3	0.352657
		4	0.148148
		5	0.0772727
		6	0.252941
		7	0.405172
		8	0.124444
		9	0.155
		10	0.272727
		11	0.0909091
		12	0.136364
		13	0.254545
		14	0.0636364

## Sheet: S7b
	95th	edges	counts
	0.381907	0	0.190365
		0.039	0.192942
		0.078	0.0565369
		0.117	0.144354
		0.156	0.226587
		0.195	0.0511515
		0.234	0.306092
		0.273	0.0864597
		0.312	3.21178e-05
		0.351	0.0188386
		0.39	1.42937e-06
		0.429	0.0364235
		0.468	0.00651117
		0.507	0.0243459
		0.546	0.0406723
		0.585	0.359843
		0.624	0.698746
		0.663	0.0970904
		0.702	0.014026
		0.741	0.00736331
		0.78	0.146361
			0.000101683
			0.00319203
			0.0946833
			0.175238
			0.00118777
			0.154172
			0.0456588
			0.0490799
			0.162869
			0.0106051
			0.0372899
			0.00302161
			0.0644902
			0.030633
			0.00476103
			0.1287
			0.00406964
			0.0292607
			0.182259
			0.0924593
			0.333047
			0.0905624
			0.0431268
			0.134808
			0.0546644
			0.457875
			0.103109
			0.443219
			0.629747
			0.0477733
			0.16254
			0.000129561
			0.00451292
			0.00936647
			0.00557735
			0.236777
			0.372755
			0.000402547
			0.277718
			0.123981
			0.210235
			0.0759543
			0.0694814
			0.184191
			0.368393
			0.103685
			0.0546087
			0.0512785
			0.0782545
			0.16503
			0.0211002
			0.00808174
			0.00526097
			0.0252053
			0.0510418
			0.289402
			3.80262e-05
			0.0286296
			0.0182497
			0.022522
			0.00399228
			0.298062
			0.0678181
			0.0729378
			0.0703339
			0.076688
			0.228525
			0.00885802
			0.172241
			0.0311604
			0.0524707
			0.00808596
			0.00875029
			0.171353
			0.171643
			0.00155149
			0.209047
			0.104813
			0.156029
			0.257568
			0.0218233
			0.111979
			0.125532
			0.0164062
			0.0170679
			0.00809231
			0.0930035
			0.207731
			0.0344054
			0.0624286
			0.0108264
			0.00259666
			0.046338
			0.0384571
			0.114369
			0.202787
			0.140927
			0.226751
			0.086049
			0.0889757
			0.102364
			0.261449
			0.00622091
			0.027942
			0.177541
			0.32481
			0.169875
			0.150302
			0.0209163
			0.239057
			0.186828
			0.0823753
			0.0221715
			0.0164067
			0.255332
			0.033987
			0.0570053
			0.00108026
			0.144309
			0.223322
			0.144616
			0.00285787
			0.185729
			0.390461
			0.00201616
			0.0372287
			0.0753916
			0.0268739
			0.0739312
			0.102971
			0.101688
			0.181726
			0.00234082
			0.0620123
			0.182992
			0.214033
			0.243948
			0.00095373
			0.233993
			0.10854
			0.546499
			0.0021458
			0.0912285
			0.0270791
			0.29052
			0.00648371
			0.0167886
			0.286061
			0.0532675
			0.215472
			0.000397499
			0.0690439
			0.265958
			0.0513912
			0.333755
			0.261556
			0.0028036
			0.00853996
			0.0043209
			0.177963
			0.162028
			0.0501584
			0.312004
			0.165784
			0.0558648
			1.19295e-05
			0.120702
			0.0163105
			3.46596e-07
			0.133387
			0.304328
			0.0152333
			0.178627
			0.0172552
			0.0492002
			0.413486
			0.496348
			0.0300367
			0.383134
			0.188035
			0.0172979
			0.0729058
			0.00176729
			0.0139408
			0.553511
			0.0431864
			0.263997
			0.00885591
			0.0109538
			0.719968
			0.0854362
			0.182537
			0.0385984
			0.458698
			0.250865
			0.0440272
			0.124124
			0.0685123
			0.182138
			5.53294e-05
			0.200539
			0.0058562
			0.0898283
			0.139947
			0.523919
			0.0465653
			0.435814
			0.0022964
			0.105204
			0.187253
			0.00815764
			0.123574
			0.0641567
			0.0139231
			0.0301358
			0.000356215
			0.105965
			0.270162
			0.00052783
			0.542404
			0.0600877
			0.0258749
			0.00615546
			0.010102
			0.21352
			0.250916
			0.00278857
			0.589868
			0.0593689
			0.347558
			0.000265067
			0.00419606
			0.330756
			0.0163735
			0.30297
			0.0108123
			0.000541058
			0.035025
			0.410734
			0.096278
			0.0653874
			0.00218397
			0.102834
			0.0173734
			0.0250013
			0.0785984
			0.121761
			0.0081278
			0.0292574
			0.00161572
			0.0107406
			0.0920072
			0.000869494
			0.137367
			0.0355228
			0.048615
			0.329975
			0.107584
			0.263669
			0.00511063
			0.0186951
			0.00219845
			0.00132224
			0.134772
			0.581277
			0.000958512
			0.00965351
			0.00707356
			0.00154928
			0.356275
			0.683976
			0.0120396
			0.176942
			0.0224486
			0.0262804
			0.142509
			0.030585
			0.091631
			0.121633
			0.167985
			0.0296657
			0.0837112
			0.0808846
			0.0538927
			0.0186614
			0.0468176
			0.044787
			0.000943845
			0.0637106
			0.438464
			0.318363
			0.257697
			0.0371613
			0.0186936
			0.279174
			0.191478
			0.0649133
			0.00432571
			0.125971
			0.11552
			0.0612589
			0.00294382
			0.0237299
			0.402783
			0.0250673
			0.000301261
			0.0296128
			0.140453
			0.194107
			0.300575
			0.029292
			0.00902741
			0.213832
			0.0863403
			0.00744758
			0.0015993
			0.0318322
			0.0196763
			0.504568
			0.402803
			0.130054
			0.122454
			0.0248439
			0.00832702
			0.165425
			0.0041207
			0.160665
			0.0883257
			0.0293579
			0.377605
			0.0639454
			0.000958978
			0.0328987
			0.167477
			0.178217
			0.0258654
			0.226049
			0.209135
			0.0273312
			0.0316922
			0.00248682
			0.158467
			0.0388259
			0.056858
			0.000736888
			0.133649
			0.0913383
			0.151209
			0.00128766
			0.0448634
			0.062058
			0.000310853
			0.00218167
			0.00518136
			0.0844083
			0.112255
			0.00148852
			0.0170183
			0.23416
			0.0135447
			0.236164
			0.68037
			0.242303
			0.0373072
			0.00078554
			0.00139835
			0.000326778
			0.173276
			0.0105035
			0.168902
			0.0340024
			0.102064
			0.015125
			0.0508736
			0.129258
			0.0107839
			0.0149618
			0.0277102
			0.423317
			0.0406206
			0.042484
			0.0473957
			0.0045591
			0.0413647
			0.241151
			0.00516265
			0.701273
			0.163723
			0.185272
			0.000607455
			0.0185118
			0.11224
			0.382511
			0.0060578
			0.122895
			0.000739631
			0.231592
			0.0862157
			0.340564
			0.0994824
			0.00891811
			0.0207826
			0.0136095
			0.00907521
			0.0364857
			0.0127987
			0.0222271
			0.030755
			0.13831
			1.388e-06
			0.15521
			0.0756851
			0.0285322
			0.00134614
			0.133083
			0.0307974
			0.00900406
			0.121597
			0.152749
			0.0155716
			0.00316378
			0.279877
			0.00385563
			0.00651377
			0.251665
			0.0100361
			0.190593
			0.0627845
			0.0603658
			0.135843
			0.00940511
			0.317305
			0.0979064
			0.262563
			0.219124
			0.0214369
			0.774139
			0.0794194
			0.0342454
			0.0217072
			0.168824
			0.0613956
			0.15287
			0.180993
			0.230158
			0.232071
			0.00445261
			0.00655872
			0.32395
			0.0848056
			0.109424
			0.0300205
			0.0177539
			0.0586695
			0.00237336
			0.181533
			0.0503158
			0.0108502
			0.00694163
			0.00733232
			0.28358
			0.0354993
			0.00404413
			0.201055
			0.0139855
			0.0580409
			0.00135798
			0.0555071
			0.0422893
			0.0238411
			0.16041
			0.00811711
			0.0932868
			0.289929
			0.29412
			0.0337154
			0.00230231
			0.360267
			0.0315624
			0.186636
			0.00601779
			0.143557
			0.00594134
			0.244688
			0.228675
			0.0218458
			0.00104053
			0.137912
			0.00434047
			0.0657022
			0.193501
			0.0967241
			0.0386146
			0.000350226
			0.013198
			0.21794
			0.0308723
			0.0125335
			0.258072
			0.0758103
			0.0185894
			0.0651173
			0.0643584
			0.349087
			0.462283
			0.0249823
			0.109909
			0.0374319
			0.00730904
			0.188021
			0.619385
			0.45467
			0.00887821
			0.0393723
			0.150405
			0.399241
			0.0841615
			0.068738
			0.214149
			0.105208
			0.0247412
			0.0355397
			0.20557
			0.179459
			0.0344272
			0.0143255
			0.0922115
			0.0202351
			0.0231092
			0.261309
			0.0150366
			0.217935
			0.329969
			0.00724773
			0.0398073
			0.0272567
			0.0388726
			0.300013
			6.27536e-05
			0.126204
			0.0179263
			0.132237
			0.158003
			0.17902
			0.198632
			2.82212e-05
			0.00322326
			0.0117496
			0.0483886
			0.0497431
			3.49169e-05
			0.00848039
			0.104877
			0.0456825
			0.0736599
			0.0344856
			0.0461517
			0.0313234
			0.0888178
			0.0363748
			0.230977
			0.00474509
			0.273811
			0.124177
			0.348307
			0.108155
			0.103504
			9.2393e-05
			0.0738545
			0.0087228
			0.0250216
			0.000543939
			0.105313
			0.232894
			0.130973
			0.176882
			0.119245
			0.116737
			0.0734665
			0.128725
			0.0123906
			0.263436
			0.00328156
			0.359497
			0.000291315
			0.0515338
			0.223051
			0.17009
			0.0180412
			0.00623244
			0.0034825
			0.0296294
			0.0552106
			0.586917
			0.319942
			0.0459132
			0.300463
			0.0125486
			0.453739
			0.0369105
			0.00663942
			0.0453698
			0.109464
			0.0728221
			0.0627521
			0.237061
			0.161593
			0.0616198
			0.0893825
			0.433014
			0.0245913
			0.0423776
			0.0232076
			0.0654427
			0.018987
			0.13247
			0.0168462
			0.334185
			0.104666
			0.0412654
			0.0530557
			0.145673
			0.159843
			0.00294314
			0.149932
			0.0614098
			0.0171144
			8.42407e-05
			0.0327715
			0.0307247
			0.00541292
			0.0677706
			0.0977046
			2.14978e-06
			0.320705
			0.0620591
			2.32671e-05
			0.00026712
			0.025592
			0.548812
			0.180937
			0.342532
			0.00296317
			0.162646
			0.055703
			0.0903867
			0.149475
			0.0878954
			0.186978
			0.523936
			0.233444
			0.0409857
			0.0276122
			0.0134775
			0.282082
			0.0521869
			0.00377559
			0.12436
			0.212122
			0.13108
			0.164928
			0.292887
			0.105399
			0.0974129
			0.00789889
			0.021648
			0.158986
			0.321794
			0.152708
			0.219008
			0.107679
			0.271389
			0.11355
			0.00566643
			0.149159
			0.133327
			0.00334592
			0.00397698
			0.301574
			0.0327317
			0.233612
			9.56778e-06
			0.0130603
			0.158816
			0.033711
			0.337051
			0.0240498
			0.120858
			0.300187
			0.060493
			0.00771061
			0.0101505
			0.0249654
			0.0857273
			0.056962
			0.0877907
			0.0641862
			0.171911
			0.1831
			0.0212883
			0.0265161
			0.0153061
			0.23296
			0.340748
			0.000269087
			0.00608364
			0.0166187
			0.0163294
			0.00804216
			0.0156356
			0.0863211
			0.0301901
			0.000670134
			0.0171549
			0.00196952
			0.393489
			0.291407
			0.136981
			0.356975
			0.000125011
			0.0459437
			0.1786
			0.768944
			0.0325707
			0.000124279
			0.0873552
			0.00187905
			0.0328682
			0.00278786
			0.0221414
			0.0112335
			0.0122599
			0.0290215
			0.0103417
			0.000107104
			0.244474
			0.34549
			0.277356
			0.0196808
			0.0635114
			0.000360626
			0.00731035
			0.00439206
			1.36057e-06
			0.0026735
			0.034694
			0.030987
			0.189473
			0.000546451
			0.000399128
			0.087661
			0.147846
			0.0331478
			0.0316954
			0.117061
			0.0839516
			0.0500092
			0.0115014
			0.381907
			0.0183782
			0.186501
			0.114904
			0.0632689
			0.0796317
			0.233191
			0.247246
			0.270527
			0.0174438
			0.0303185
			0.0172931
			0.168283
			0.321532
			0.00153647
			0.183355
			0.227853
			0.0919191
			0.199179
			0.329101
			0.00196845
			0.0346354
			8.43242e-06
			0.0200606
			0.14724
			0.0444516
			0.471906
			0.0328939
			0.0745973
			0.00470538
			0.00119999
			0.0177274
			0.0275221
			0.00267002
			0.103046
			0.103745
			0.289414
			0.164084
			0.0303666
			0.140204
			0.0672362
			0.324527
			0.0275733
			0.31338
			0.0165693
			0.0761802
			0.00182285
			0.00751477
			0.54169
			0.172591
			0.0364673
			0.347016
			0.0468662
			0.13672
			0.0423518
			0.0417811
			0.0051014
			0.0718246
			0.395846
			0.0949858
			0.0388534
			0.000314629
			0.00546676
			0.00423297
			0.04
			0.0362788
			0.102877
			0.0168994
			0.167752
			0.0197789
			0.027453
			0.00657069
			0.145389
			0.0453202
			0.215178
			0.0238177
			0.111764
			0.0205427
			0.000387586
			0.151135
			0.00934696
			0.000473205
			0.0062753
			0.156895
			0.0497517
			0.0123632
			0.0307245
			0.0105976
			0.130478
			0.0315218
			0.376251
			0.0147776
			0.219084
			0.179987
			0.201675
			0.152228
			0.00821276
			0.108965
			0.0280823
			0.151627
			0.355282
			9.40318e-06
			0.327562
			0.0726151
			0.0245851
			0.0047419
			4.24569e-07
			0.0733229
			0.0796769
			0.00743113
			0.120113
			0.480118
			0.188423
			0.0054891
			0.102782
			0.163095
			0.00542069
			0.00390077
			0.193466
			0.0556852
			0.00549267
			0.0723472
			8.25982e-05
			0.534551
			0.00451492
			0.00690963
			0.00256807
			0.00442371
			0.142506
			0.114243
			0.0645404
			0.0985688
			0.144626
			0.0740751
			0.0341432
			0.0445744
			0.12287
			0.0300532
			0.00331529
			0.0617403
			0.000189714
			0.0173136
			0.0414547
			0.133332
			0.0860889
			0.102139
			0.056265
			0.000728803
			0.274013
			0.301916
			0.284269
			0.397045
			0.00932688
			0.17874
			0.0322592
			0.0184126
			0.193175
			0.433376
			0.00274382
			0.0134923
			0.0551508
			0.0306132
			0.0567857
			0.000880605
			0.0771009
			0.0248271
			0.336056
			0.01277
			0.00261837
			0.130388
			0.118584
			0.00423232
			0.0623887
			0.000411658
			0.011462
			0.150721
			0.012673
			0.419274
			0.560853
			0.00453441
			0.316682
			0.00833684
			0.0105352
			0.0380303
			0.0643725
			0.00319161
			0.0134211
			0.000865498
			0.00251275
			0.000280051
			0.0128997
			0.000260351
			0.0300346
			0.00794562
			0.0110302
			0.00127095
			0.0232992
			0.0659419
			0.0179088
			0.00759371
			0.0248481
			0.00315225
			0.257499
			0.416405
			0.00337329
			0.000255747
			0.161141
			0.158929
			0.0182288
			0.103608
			0.00814252
			0.398398
			0.00356396
			0.0581408
			0.0359652
			0.0667918
			0.0114215
			8.65127e-06
			0.139002
			0.163931
			0.0825934

## Sheet: 7c
	95th	centers	counts		95th	centers	counts		95th	centers	counts
	0.381013	0.025	371		0.641209	0.025	238		0.38432	0.025	407
		0.075	167			0.075	102			0.075	157
		0.125	114			0.125	96			0.125	106
		0.175	99			0.175	107			0.175	95
		0.225	77			0.225	59			0.225	79
		0.275	68			0.275	44			0.275	49
		0.325	34			0.325	55			0.325	36
		0.375	26			0.375	52			0.375	27
		0.425	25			0.425	47			0.425	17
		0.475	7			0.475	39			0.475	11
		0.525	7			0.525	42			0.525	7
		0.575	5			0.575	47			0.575	4
						0.625	24			0.625	0
						0.675	19			0.675	2
						0.725	15			0.725	2
						0.775	5			0.775	1
						0.825	4
						0.875	4
						0.925	1

## Sheet: S8a
	Session 1	LP Session
DP1	0.280488	0.00714286
DP2	0.158537	0.607143
DP3	0.280488	0.228571
ΣDP	0.170732	0.157143
DN1	0	0
DN2	0	0
DN3	0	0
ΣDN	0.0365854	0
unclassified	0.0731707	0

## Sheet: S9a
	Session 1	LP Session
DP1	0.397959	0.188679
DP2	0.102041	0.273585
DP3	0.193878	0.0754717
ΣDP	0.132653	0.415094
DN1	0	0
DN2	0	0
DN3	0	0
ΣDN	0.0204082	0.00943396
unclassified	0.153061	0.0377358

## Sheet: s10a
	Session 1	LP Session
DP1	0.397959	0.466019
DP2	0.102041	0.213592
DP3	0.193878	0.0194175
ΣDP	0.132653	0.213592
DN1	0	0
DN2	0	0
DN3	0	0
ΣDN	0.0204082	0.00970874
unclassified	0.153061	0.0776699

## Sheet: S11a
	Session 1	LP Session
DP1	0.0217391	0.145455
DP2	0.0108696	0.0818182
DP3	0.75	0.254545
ΣDP	0.217391	0.518182
DN1	0	0
DN2	0	0
DN3	0	0
ΣDN	0	0
unclassified	0	0

## Sheet: S12a
	DP1	DP2	DP3	DP4	DP5	DP6
Mouse1	0.499239	0.369768	0.415956	0.303316	0.470888	0.682327
Mouse2	0.387613	0.241264	0.215263	0.331093	0.286853	0.268793
Mouse3	0.314774	0.405617	0.397307	0.223433	0.37975	0.180408
Mouse4	0.0771753	0.119588	0.379352	0.393018	0.259701	0.181948

[truncated: 10 more sheets: S12c, S13b, S14, S16b, S16c, S16d, S17a, S17b, S17c, S18c]
